# Supplementary material for: 6,14-Dibromo-2,11-dithia­[3.3]paracyclo­phane
Source: Acta Crystallogr Sect E Struct Rep Online. 2010 Jul 24;66(Pt 8):o2123. doi: 10.1107/S1600536810028874 (PMC3007324; doi:10.1107/S1600536810028874)
Supplement: Supplementary file 2 [file e-66-o2123-Isup2.hkl]

# 
# h,k,l, Fc-squared, Fo-squared, sigma(Fo-squared) and status flag 
# 
data_I
_shelx_title ' 090414bm in Pbca' 
_shelx_refln_list_code          4 
_shelx_F_calc_maximum      496.90 
_exptl_crystal_F_000      1688.00 
_reflns_d_resolution_high  0.7828 
 
loop_ 
 _symmetry_equiv_pos_as_xyz 
 'x, y, z' 
 '-x+1/2, -y, z+1/2' 
 '-x, y+1/2, -z+1/2' 
 'x+1/2, -y+1/2, -z' 
 '-x, -y, -z' 
 'x-1/2, y, -z-1/2' 
 'x, -y-1/2, z-1/2' 
 '-x-1/2, y-1/2, z' 
 
_cell_length_a     9.0563 
_cell_length_b    13.8931 
_cell_length_c    24.6413 
_cell_angle_alpha  90.000 
_cell_angle_beta   90.000 
_cell_angle_gamma  90.000 
 
_shelx_F_squared_multiplier     1.000 
 
loop_ 
 _refln_index_h 
 _refln_index_k 
 _refln_index_l 
 _refln_F_squared_calc 
 _refln_F_squared_meas 
 _refln_F_squared_sigma 
 _refln_observed_status 
   2   0   0      299.60      499.67     50.68 o 
   4   0   0    22063.98    20343.91   1571.16 o 
   6   0   0     6737.52     6013.80    888.15 o 
   8   0   0       18.45        3.89    131.53 o 
  10   0   0     3530.10     3661.21    284.79 o 
   2   1   0    31814.50    33263.21   1227.26 o 
   4   1   0    23564.70    24785.11    962.50 o 
   6   1   0      232.47      227.00     42.49 o 
   8   1   0      289.54      381.14     98.95 o 
  10   1   0     1553.40     1458.86    164.62 o 
   0   2   0    19363.34    14294.88    127.91 o 
   2   2   0     7798.02     9115.56    632.56 o 
   4   2   0     5675.79     6172.93    212.69 o 
   6   2   0    35224.18    35549.00   1860.65 o 
   8   2   0        4.85       48.46     79.79 o 
  10   2   0       38.34        5.95    133.96 o 
   2   3   0     3407.59     3954.98    272.89 o 
   4   3   0    22978.16    23732.68   1168.02 o 
   6   3   0     2453.50     2545.00    181.75 o 
   8   3   0     2005.91     1737.68    132.54 o 
  10   3   0      119.37      164.11    200.32 o 
   0   4   0     2268.82     2188.61    158.80 o 
   2   4   0    16223.26    16094.62    694.41 o 
   4   4   0     1170.65     1613.40     88.46 o 
   6   4   0     3084.20     2696.28    136.63 o 
   8   4   0     1616.43     1726.45    153.40 o 
  10   4   0      421.22      632.32    214.80 o 
   2   5   0    14049.63    12249.61    164.96 o 
   4   5   0     3828.79     3905.43    322.08 o 
   6   5   0     1380.91     1398.66     94.33 o 
   8   5   0      155.66      302.43    110.53 o 
  10   5   0      357.29       50.68    195.49 o 
   0   6   0      690.33      565.93     44.65 o 
   2   6   0     9764.90     8837.05    130.99 o 
   4   6   0    14728.91    15295.67    959.47 o 
   6   6   0     1480.26     1537.18    102.95 o 
   8   6   0     1114.09     1483.20    124.99 o 
  10   6   0      270.20      373.51    169.87 o 
   2   7   0     1838.69     1786.42     59.11 o 
   4   7   0     2548.06     2522.57    128.68 o 
   6   7   0     1285.11     1295.73    102.66 o 
   8   7   0     1478.25     1468.58    202.73 o 
  10   7   0      163.00      146.43    172.01 o 
   0   8   0    13568.87    11982.86    553.48 o 
   2   8   0    37485.23    34423.34   1428.98 o 
   4   8   0     1890.09     1816.20    102.97 o 
   6   8   0       31.67      148.18     93.75 o 
   8   8   0     1011.82     1115.20    172.05 o 
  10   8   0      510.46      717.24    191.34 o 
   2   9   0      603.90      595.77     49.79 o 
   4   9   0     3739.92     3468.76    125.72 o 
   6   9   0      447.28      473.55    142.26 o 
   8   9   0      667.50      720.17    176.28 o 
   0  10   0     7061.78     6669.27    360.44 o 
   2  10   0       82.84        2.46     50.05 o 
   4  10   0    13514.77    13747.66    261.09 o 
   6  10   0     1923.48     2017.85    179.02 o 
   8  10   0      175.31      224.08    175.03 o 
   2  11   0      868.70      821.64     73.62 o 
   4  11   0     1130.03     1229.31    155.19 o 
   6  11   0      899.90     1066.76    175.59 o 
   8  11   0      271.57      347.86    240.14 o 
   0  12   0      641.55      748.58    101.10 o 
   2  12   0      246.32      175.90    104.95 o 
   4  12   0      268.51       78.57    147.55 o 
   6  12   0      416.75      282.19    174.62 o 
   8  12   0        7.01       18.79    197.14 o 
   2  13   0     3649.81     3913.27    219.90 o 
   4  13   0       21.76     -114.33    160.94 o 
   6  13   0      959.83     1173.54    283.58 o 
   0  14   0       84.23      119.32    143.29 o 
   2  14   0     4255.16     4594.31    249.37 o 
   4  14   0      396.57      485.10    182.60 o 
   6  14   0      288.30      452.17    206.41 o 
   2  15   0      190.81      285.99    177.48 o 
   4  15   0      122.89      341.53    198.77 o 
   6  15   0       43.44      -32.27    216.55 o 
   2  16   0     2610.21     3407.42    249.00 o 
   4  16   0      371.72      422.18    254.62 o 
   2  17   0       74.77      -57.29    204.77 o 
   1   1   1     4232.18     5408.71    191.72 o 
   2   1   1        9.28       38.98     10.54 o 
   3   1   1      349.86      376.20     18.30 o 
   4   1   1    20810.60    23235.10    630.36 o 
   5   1   1     5015.46     4750.05    168.34 o 
   6   1   1     2808.10     2624.05    107.30 o 
   7   1   1        0.13       -8.17     35.29 o 
   8   1   1      447.93      472.63     64.16 o 
   9   1   1      238.42      283.00     99.39 o 
  10   1   1      138.49       71.51     95.59 o 
  11   1   1        0.74       60.75    106.75 o 
   0   2   1     6191.91     5266.22    316.64 o 
   1   2   1     1202.20     1111.85     29.74 o 
   2   2   1    26775.72    30692.19   1252.34 o 
   3   2   1     7921.57     8750.57    279.02 o 
   4   2   1    13754.13    13980.12    364.20 o 
   5   2   1      432.60      460.86     28.10 o 
   6   2   1     3881.53     3877.08    138.20 o 
   7   2   1     1722.63     1548.04     81.84 o 
   8   2   1     1047.84     1044.80     68.38 o 
   9   2   1        9.95       28.96     90.72 o 
  10   2   1       42.32       49.79    110.47 o 
  11   2   1       14.91       80.85    108.87 o 
   1   3   1    29712.55    28109.85    444.88 o 
   2   3   1     3649.94     3705.99    135.73 o 
   3   3   1     7117.88     7335.83    342.96 o 
   4   3   1        2.85       36.38     25.15 o 
   5   3   1     5534.15     5661.45    154.05 o 
   6   3   1     4970.60     4659.79    149.83 o 
   7   3   1     1382.50     1523.41     96.24 o 
   8   3   1       82.02       76.54     60.36 o 
   9   3   1       40.03       24.13     74.50 o 
  10   3   1      568.08      627.42    151.02 o 
  11   3   1      171.25       91.57    126.24 o 
   0   4   1     3138.42     2258.41     87.15 o 
   1   4   1     5930.73     5529.67    104.40 o 
   2   4   1    50612.20    52765.55   1650.45 o 
   3   4   1      531.27      712.66     30.87 o 
   4   4   1    21740.65    23622.28    998.06 o 
   5   4   1      703.65      786.77     41.05 o 
   6   4   1     6216.48     6025.02    238.02 o 
   7   4   1     1372.26     1426.92     79.33 o 
   8   4   1     2409.51     2352.39    105.52 o 
   9   4   1     1013.17     1209.49     86.03 o 
  10   4   1      358.97      286.21    141.37 o 
  11   4   1       78.95      115.85    224.45 o 
   1   5   1     3857.83     3404.12     87.93 o 
   2   5   1      287.25      281.90     19.60 o 
   3   5   1     5184.15     5396.28    175.24 o 
   4   5   1      131.43      129.66     31.79 o 
   5   5   1     1326.70     1271.02     52.07 o 
   6   5   1      879.16      934.34     61.03 o 
   7   5   1        9.57      129.27     59.41 o 
   8   5   1     5097.42     4693.21    191.36 o 
   9   5   1       36.78       99.70     85.52 o 
  10   5   1       24.39       68.75    139.81 o 
   0   6   1     9202.46     7762.48    256.88 o 
   1   6   1    14894.05    12052.98    328.97 o 
   2   6   1    15661.95    13486.41    190.35 o 
   3   6   1     6644.41     6398.37    137.66 o 
   4   6   1     5537.94     5508.26    225.39 o 
   5   6   1     3143.63     2964.03    165.90 o 
   6   6   1     1666.10     1716.22     83.33 o 
   7   6   1     2431.89     2238.91     89.95 o 
   8   6   1     2545.10     2601.13    221.37 o 
   9   6   1      102.78      127.73    106.70 o 
  10   6   1       32.54       98.99    116.09 o 
   1   7   1     1003.36      907.30     28.56 o 
   2   7   1     3973.44     3682.92     87.44 o 
   3   7   1     9182.36     8855.07     87.06 o 
   4   7   1     2528.18     2512.77     70.68 o 
   5   7   1    10729.96    10647.23    336.61 o 
   6   7   1     2940.52     2990.39     93.58 o 
   7   7   1      105.84      205.39     80.72 o 
   8   7   1       43.19       53.22     99.22 o 
   9   7   1       74.48      106.63    109.87 o 
  10   7   1       24.63       23.52    119.81 o 
   0   8   1      211.10      149.78     38.01 o 
   1   8   1    10298.61     9130.50    236.80 o 
   2   8   1      157.61      253.94     29.05 o 
   3   8   1     3571.16     3124.50     60.92 o 
   4   8   1        0.17       38.14     50.51 o 
   5   8   1     1471.96     1507.97     74.07 o 
   6   8   1      434.79      561.67     80.06 o 
   7   8   1     2536.69     2261.37    130.71 o 
   8   8   1        2.82       67.09    106.17 o 
   9   8   1      315.30      365.52    120.94 o 
  10   8   1       38.46       53.87    125.43 o 
   1   9   1     4564.87     4265.87    110.24 o 
   2   9   1     1499.17     1311.78     42.50 o 
   3   9   1     7983.57     7051.81    317.00 o 
   4   9   1      766.82      763.99     64.04 o 
   5   9   1      119.40       45.46     72.39 o 
   6   9   1     1221.29     1253.03    109.07 o 
   7   9   1       51.16       -6.40    102.38 o 
   8   9   1      430.84      321.16    117.63 o 
   9   9   1      141.32       90.71    124.16 o 
   0  10   1    11569.41    11287.61    343.95 o 
   1  10   1    10101.12     9515.98    218.96 o 
   2  10   1      470.93      479.34     38.93 o 
   3  10   1      157.92       76.84     59.62 o 
   4  10   1     3082.45     3091.13    105.95 o 
   5  10   1      360.10      408.01     97.05 o 
   6  10   1     1187.21     1263.10    117.57 o 
   7  10   1      214.79      203.40    114.05 o 
   8  10   1       65.53       77.91    121.89 o 
   9  10   1      327.46      399.84    135.23 o 
   1  11   1        9.10        0.23     39.82 o 
   2  11   1      369.65      322.79     51.38 o 
   3  11   1     3375.31     3338.15    171.02 o 
   4  11   1     2337.66     2375.96    131.20 o 
   5  11   1     2145.42     2178.48    127.24 o 
   6  11   1       37.44       12.55    111.39 o 
   7  11   1        8.22      -55.98    119.67 o 
   8  11   1     1017.99     1161.99    145.28 o 
   9  11   1      160.29      156.50    141.93 o 
   0  12   1     5380.78     5398.77    178.63 o 
   1  12   1      665.80      798.42     53.90 o 
   2  12   1     2946.13     3268.92    139.43 o 
   3  12   1      339.48      326.69     88.68 o 
   4  12   1      482.78      560.36    110.92 o 
   5  12   1      752.12      885.84    124.18 o 
   6  12   1      773.66      888.10    132.64 o 
   7  12   1      250.91      377.27    133.44 o 
   8  12   1       92.70      145.31    141.39 o 
   1  13   1      163.99       78.14     65.95 o 
   2  13   1       99.84      155.82     82.46 o 
   3  13   1      832.83      905.82    103.16 o 
   4  13   1       34.20      -51.58    114.01 o 
   5  13   1      298.49      402.98    127.84 o 
   6  13   1      470.52      507.42    139.15 o 
   7  13   1       11.95     -144.78    137.16 o 
   0  14   1     1454.87     2077.50    122.79 o 
   1  14   1      162.22      203.96     96.59 o 
   2  14   1      312.73      428.52    103.33 o 
   3  14   1      159.28       36.48    104.76 o 
   4  14   1      751.89      952.74    136.59 o 
   5  14   1      108.29       29.32    133.79 o 
   6  14   1      851.58     1186.68    154.61 o 
   7  14   1      184.82       13.90    152.01 o 
   1  15   1      131.67      197.10    119.25 o 
   2  15   1       97.67       55.80    123.35 o 
   3  15   1      291.00      247.12    115.05 o 
   4  15   1       80.48       72.43    136.56 o 
   5  15   1       26.76      -74.22    140.66 o 
   6  15   1       96.00       13.07    153.09 o 
   1  16   1       26.09      -37.03    150.28 o 
   2  16   1       13.86       76.16    134.51 o 
   3  16   1       64.15      -81.18    139.07 o 
   4  16   1       94.01      201.54    147.81 o 
   2  17   1       10.29      -98.02    144.73 o 
   3  17   1       12.44      -59.09    150.23 o 
   0   0   2     1727.75     1277.91    222.70 o 
   1   0   2     2372.02     2977.09    169.52 o 
   2   0   2    48220.88    52855.02   3046.92 o 
   3   0   2    23495.10    23944.07   1396.89 o 
   4   0   2    92448.20   103054.99   5008.95 o 
   5   0   2     4170.74     4538.10    175.21 o 
   6   0   2     4744.80     4631.35    219.13 o 
   7   0   2     1770.59     1715.59    116.12 o 
   8   0   2     7717.12     5860.77    715.59 o 
   9   0   2       42.18        8.22    117.72 o 
  10   0   2       39.75      -14.12    133.08 o 
  11   0   2      153.10      224.45    151.88 o 
   1   1   2      141.31      163.93      9.24 o 
   2   1   2    38170.41    42222.93   1793.72 o 
   3   1   2    15726.03    16419.83    654.06 o 
   4   1   2     7456.55     7552.96    276.96 o 
   5   1   2     2235.60     2141.19     72.07 o 
   6   1   2     6719.21     6602.78    238.97 o 
   7   1   2      378.15      435.95     46.84 o 
   8   1   2      974.05      805.22     64.55 o 
   9   1   2      211.96      202.95     99.39 o 
  10   1   2        9.77     -103.72     94.34 o 
  11   1   2       16.16      -29.97    106.06 o 
   0   2   2     1106.21      939.99     42.28 o 
   1   2   2     4895.94     4451.85    188.35 o 
   2   2   2   128838.73   140679.06   5120.60 o 
   3   2   2     3584.29     3862.74    134.66 o 
   4   2   2     2946.22     2814.53     79.36 o 
   5   2   2     1423.37     1394.68     60.35 o 
   6   2   2      355.76      344.53     35.76 o 
   7   2   2      943.14      951.10     63.68 o 
   8   2   2     5279.10     4910.93    255.87 o 
   9   2   2      190.78      262.14     84.56 o 
  10   2   2       46.23        8.46    110.01 o 
  11   2   2        0.96      -56.62    106.18 o 
   1   3   2    19257.59    20041.21    640.62 o 
   2   3   2     2159.12     2543.31    107.40 o 
   3   3   2    10874.04    12794.35    575.83 o 
   4   3   2    13183.45    13665.55    491.33 o 
   5   3   2      275.90      316.60     31.28 o 
   6   3   2     2700.92     2619.55     90.79 o 
   7   3   2     2934.24     2849.39    144.94 o 
   8   3   2     2236.10     2034.01    110.35 o 
   9   3   2       75.04       93.79     74.44 o 
  10   3   2       34.74      -13.42    110.43 o 
  11   3   2      132.33      159.50    187.04 o 
   0   4   2    33047.86    30039.44   1375.96 o 
   1   4   2    16883.79    15813.46    450.41 o 
   2   4   2      161.87      209.51     18.93 o 
   3   4   2     4077.69     4215.84    157.74 o 
   4   4   2      896.04     1137.77     50.53 o 
   5   4   2     2485.12     2618.10    105.54 o 
   6   4   2     3090.25     3139.91    121.47 o 
   7   4   2     6082.02     5429.55    215.43 o 
   8   4   2      401.72      466.19     68.83 o 
   9   4   2      103.71      152.24     74.61 o 
  10   4   2       65.07      152.62    139.66 o 
  11   4   2      367.25      420.13    170.55 o 
   1   5   2     2150.34     1968.51     52.56 o 
   2   5   2    11728.86    10787.92    219.57 o 
   3   5   2     1039.94      893.17     33.19 o 
   4   5   2     3200.70     3374.77    119.69 o 
   5   5   2     1492.10     1541.77     56.59 o 
   6   5   2       76.37       83.20     49.80 o 
   7   5   2     3779.25     3398.76    157.31 o 
   8   5   2     1393.92     1475.27     83.20 o 
   9   5   2      194.00      226.65     88.06 o 
  10   5   2      745.93      639.11    134.57 o 
  11   5   2       20.50      -16.89    224.45 o 
   0   6   2    66786.84    60573.69   2165.54 o 
   1   6   2      332.63      302.77     20.27 o 
   2   6   2     2020.16     1869.87     49.55 o 
   3   6   2      165.91      179.36     28.58 o 
   4   6   2     3376.78     3317.72    115.09 o 
   5   6   2      885.75      911.66     63.30 o 
   6   6   2     2825.74     2908.07    115.49 o 
   7   6   2       59.41      121.20     64.05 o 
   8   6   2        4.25       59.60     81.21 o 
   9   6   2      150.66      164.20     93.22 o 
  10   6   2      549.98      700.40    142.05 o 
   1   7   2      716.24      725.23     34.26 o 
   2   7   2      103.11       93.01     23.36 o 
   3   7   2       36.27       79.12     31.21 o 
   4   7   2     3673.91     3684.92     90.31 o 
   5   7   2      312.54      370.51     55.32 o 
   6   7   2     1328.91     1433.66     85.54 o 
   7   7   2      251.77      268.38     80.65 o 
   8   7   2       13.17       -9.48     85.88 o 
   9   7   2        2.99       39.63    110.28 o 
  10   7   2      257.64      405.66    124.16 o 
   0   8   2      529.53      719.10     43.62 o 
   1   8   2     5002.68     4409.19    130.74 o 
   2   8   2    13249.64    12116.35    346.05 o 
   3   8   2       18.61       46.35     35.35 o 
   4   8   2     4942.38     4861.86     82.68 o 
   5   8   2       82.72       74.32     66.24 o 
   6   8   2     8927.37     8621.59    213.76 o 
   7   8   2     3039.26     2859.38    119.97 o 
   8   8   2     1145.33     1088.86    120.92 o 
   9   8   2      939.05      896.56    128.84 o 
  10   8   2       15.81      100.62    126.91 o 
   1   9   2      728.32      659.63     35.05 o 
   2   9   2       23.75       16.36     31.17 o 
   3   9   2        3.68       30.73     39.92 o 
   4   9   2      680.78      728.87     67.32 o 
   5   9   2        1.33      -12.33     71.65 o 
   6   9   2      715.17      792.00     90.32 o 
   7   9   2        9.68       71.91    104.01 o 
   8   9   2        0.72       -4.48    112.88 o 
   9   9   2        4.70       42.48    122.93 o 
   0  10   2    15569.45    15095.12    493.59 o 
   1  10   2     5695.32     5050.35    137.78 o 
   2  10   2     3608.94     3247.80    123.35 o 
   3  10   2      271.41      188.97     56.32 o 
   4  10   2     1426.31     1453.60     80.77 o 
   5  10   2      605.60      554.56     85.82 o 
   6  10   2      212.93      201.33    104.33 o 
   7  10   2      586.20      551.77    120.14 o 
   8  10   2      606.86      654.64    130.69 o 
   9  10   2       44.34      -25.29    129.14 o 
   1  11   2      419.65      374.82     45.29 o 
   2  11   2      120.83       58.12     50.64 o 
   3  11   2       59.32       81.72     68.59 o 
   4  11   2     1429.49     1449.11     98.64 o 
   5  11   2      303.22      304.90    105.77 o 
   6  11   2      728.72      731.12    122.15 o 
   7  11   2       59.03       14.98    119.91 o 
   8  11   2        8.09      -29.31    129.23 o 
   9  11   2       19.88      -60.54    138.89 o 
   0  12   2     1631.42     1462.04     86.32 o 
   1  12   2      102.91       44.35     48.55 o 
   2  12   2     1215.79     1395.05     72.47 o 
   3  12   2      550.03      409.94     90.36 o 
   4  12   2       75.66       51.61     92.22 o 
   5  12   2       42.62       17.56    112.70 o 
   6  12   2       67.94      131.91    121.87 o 
   7  12   2       15.15      -11.78    129.64 o 
   8  12   2      136.25      162.10    139.92 o 
   1  13   2       77.63       55.71     66.00 o 
   2  13   2      345.27      360.01     85.13 o 
   3  13   2      917.09      978.86    105.72 o 
   4  13   2      529.02      442.79    106.69 o 
   5  13   2      211.07      345.50    127.80 o 
   6  13   2       90.23        6.25    130.20 o 
   7  13   2        1.46      -59.85    138.32 o 
   0  14   2     3453.99     4017.42    146.65 o 
   1  14   2      148.96       65.87     96.40 o 
   2  14   2      516.52      589.43    107.20 o 
   3  14   2       70.32      -13.28    104.45 o 
   4  14   2      370.26      371.53    130.16 o 
   5  14   2      193.39      190.64    136.56 o 
   6  14   2      413.62      429.69    146.28 o 
   7  14   2      112.52       75.87    150.32 o 
   1  15   2       38.16      -86.07    117.71 o 
   2  15   2       38.00       33.86    108.90 o 
   3  15   2        2.10     -141.43    112.08 o 
   4  15   2     1298.88     1681.89    154.73 o 
   5  15   2      106.83      111.81    145.35 o 
   6  15   2        8.08      -15.89    151.35 o 
   1  16   2      240.92      368.88    191.85 o 
   2  16   2        5.05      -64.29    134.22 o 
   3  16   2       83.06        6.62    124.30 o 
   4  16   2      853.00     1209.31    160.12 o 
   1  17   2       10.11     -137.57    292.03 o 
   2  17   2       45.88      -66.39    145.96 o 
   3  17   2        5.53     -163.23    149.63 o 
   1   1   3    22979.34    24762.66   1356.04 o 
   2   1   3    18660.85    21775.91    915.68 o 
   3   1   3     6467.32     6676.47    350.65 o 
   4   1   3     1093.16     1388.35     54.44 o 
   5   1   3     1443.32     1348.22     63.85 o 
   6   1   3        0.45       49.90     29.91 o 
   7   1   3      633.45      724.67     52.18 o 
   8   1   3      820.50      830.25     66.24 o 
   9   1   3       50.79       93.31     80.57 o 
  10   1   3       44.55       25.85    110.79 o 
  11   1   3      302.15      262.03    111.25 o 
   0   2   3    73943.46    74856.04   5524.51 o 
   1   2   3     1626.47     1613.53     89.74 o 
   2   2   3    16305.20    18762.45    840.22 o 
   3   2   3     1153.02     1322.26     65.75 o 
   4   2   3     4323.29     4456.65    186.18 o 
   5   2   3      265.23      259.93     33.08 o 
   6   2   3     2476.36     2203.77     85.79 o 
   7   2   3      732.35      813.23     52.37 o 
   8   2   3      380.77      394.82     62.41 o 
   9   2   3       40.21        4.20     81.63 o 
  10   2   3      636.39      659.54    123.51 o 
  11   2   3        2.45      101.40    125.87 o 
   1   3   3    18820.59    18877.49    932.95 o 
   2   3   3       47.03      113.30     15.37 o 
   3   3   3     3615.34     3659.47    142.62 o 
   4   3   3     3472.52     3357.17    145.15 o 
   5   3   3     3980.16     3792.16    109.63 o 
   6   3   3      910.12      904.72     44.69 o 
   7   3   3       46.53       88.65     46.49 o 
   8   3   3       11.27       36.72     60.17 o 
   9   3   3      597.38      643.40    111.82 o 
  10   3   3      632.26      515.59    120.27 o 
  11   3   3       18.77       77.05    156.89 o 
   0   4   3   246911.88   237738.66   9567.66 o 
   1   4   3    16557.91    15657.17    490.57 o 
   2   4   3    11510.16    11469.79    427.69 o 
   3   4   3      277.95      313.80     23.74 o 
   4   4   3    18270.44    18446.03    810.38 o 
   5   4   3      255.24      339.54     34.74 o 
   6   4   3    13108.13    12399.97    472.07 o 
   7   4   3      829.23      864.65     67.19 o 
   8   4   3      633.83      671.10     71.36 o 
   9   4   3      378.39      399.53     93.77 o 
  10   4   3      417.69      517.26    122.50 o 
  11   4   3      165.31      184.63    165.54 o 
   1   5   3     9642.84     9436.25    303.44 o 
   2   5   3      469.43      474.85     24.91 o 
   3   5   3    24807.60    27336.79   1017.01 o 
   4   5   3    24148.50    26434.77   1099.77 o 
   5   5   3     3539.38     3529.65    142.76 o 
   6   5   3     2012.91     1936.80    104.16 o 
   7   5   3     2884.37     2932.01     90.71 o 
   8   5   3      308.73      365.32     81.79 o 
   9   5   3        3.59       63.78     86.56 o 
  10   5   3       68.75       82.23    126.04 o 
  11   5   3       73.04      222.04    236.52 o 
   0   6   3    45236.63    39420.35   1475.26 o 
   1   6   3     3991.46     3247.25    117.16 o 
   2   6   3     4014.60     3958.92    111.40 o 
   3   6   3     1065.16     1071.71     38.23 o 
   4   6   3     4595.78     4677.21    187.81 o 
   5   6   3      191.21      166.75     42.71 o 
   6   6   3     4743.58     4246.32    173.93 o 
   7   6   3     1330.01     1281.03     87.60 o 
   8   6   3       66.83      144.20     82.64 o 
   9   6   3       14.95       72.69     91.23 o 
  10   6   3      743.96      797.48    139.94 o 
   1   7   3      190.16      214.48     23.34 o 
   2   7   3     5342.77     5096.68    134.65 o 
   3   7   3     2794.62     2560.61     59.53 o 
   4   7   3      360.13      385.99     38.51 o 
   5   7   3      943.80      919.46     61.87 o 
   6   7   3      403.77      447.65     73.80 o 
   7   7   3      151.71      148.48     79.26 o 
   8   7   3       57.53       55.94     88.25 o 
   9   7   3     1007.76      942.82    108.32 o 
  10   7   3      491.34      419.96    128.31 o 
   0   8   3     2274.80     1961.78     93.41 o 
   1   8   3     5275.03     4778.93    141.35 o 
   2   8   3     3253.81     2927.44    115.12 o 
   3   8   3       43.52       40.55     35.92 o 
   4   8   3      162.25      288.14     50.72 o 
   5   8   3       44.66       30.81     66.08 o 
   6   8   3     1516.22     1532.26     93.48 o 
   7   8   3      423.74      471.03     89.03 o 
   8   8   3      180.87      275.01    108.63 o 
   9   8   3      251.10      403.02    123.64 o 
  10   8   3       92.28      178.09    127.42 o 
   1   9   3      502.79      496.95     33.99 o 
   2   9   3     1252.57     1119.26     52.64 o 
   3   9   3     4322.33     3721.62    139.45 o 
   4   9   3     6650.88     6039.45    196.26 o 
   5   9   3     1622.12     1539.83    117.53 o 
   6   9   3     3534.25     3463.60    121.80 o 
   7   9   3     1075.50     1218.00    119.81 o 
   8   9   3        7.51      -17.18    113.82 o 
   9   9   3       63.62       84.32    123.71 o 
   0  10   3     1259.06     1162.91     61.13 o 
   1  10   3      861.54      794.65     41.15 o 
   2  10   3    12234.14    11569.41    505.29 o 
   3  10   3       12.54       11.76     55.05 o 
   4  10   3     1217.44     1227.56     80.09 o 
   5  10   3     1376.18     1388.74     96.87 o 
   6  10   3       16.24        3.65    102.34 o 
   7  10   3      250.13      244.52    116.35 o 
   8  10   3      935.19     1018.37    136.93 o 
   9  10   3      150.60      175.70    134.51 o 
   1  11   3      570.02      601.34     47.11 o 
   2  11   3     3504.47     3358.37    113.09 o 
   3  11   3        9.65       -6.91     68.16 o 
   4  11   3       55.31       23.00     74.17 o 
   5  11   3      215.01      224.65    104.21 o 
   6  11   3      120.82       50.13    112.94 o 
   7  11   3      408.82      568.61    128.71 o 
   8  11   3      339.51      407.53    136.41 o 
   9  11   3       89.40      -38.82    139.85 o 
   0  12   3      161.37      107.99     74.00 o 
   1  12   3      820.63      871.45     62.21 o 
   2  12   3     6368.29     6264.52    249.32 o 
   3  12   3     1636.86     1624.63     91.87 o 
   4  12   3     4148.33     4334.15    178.72 o 
   5  12   3      810.77      755.20    124.38 o 
   6  12   3      529.24      558.71    129.99 o 
   7  12   3      485.15      531.43    138.43 o 
   8  12   3      783.24      897.44    152.70 o 
   1  13   3     1734.37     1962.77     85.34 o 
   2  13   3     1510.88     1807.30    110.40 o 
   3  13   3      124.33       95.93     96.36 o 
   4  13   3       28.77       25.31    101.98 o 
   5  13   3     1629.20     1957.62    147.44 o 
   6  13   3        3.18      -96.87    130.55 o 
   7  13   3      143.32       45.80    139.60 o 
   0  14   3      260.45      320.43    129.28 o 
   1  14   3      454.43      466.55     92.83 o 
   2  14   3     1415.02     1973.86    133.43 o 
   3  14   3      173.88       94.12    106.45 o 
   4  14   3      591.23      838.12    120.87 o 
   5  14   3        5.28       59.37    134.13 o 
   6  14   3       67.29      -19.06    141.59 o 
   7  14   3       20.98      -46.94    148.07 o 
   1  15   3      284.16      356.46    111.03 o 
   2  15   3        3.74     -128.45    108.30 o 
   3  15   3        1.86     -126.14    113.69 o 
   4  15   3      150.08      254.25    122.18 o 
   5  15   3       68.89      -61.11    143.21 o 
   6  15   3       70.87      147.57    153.71 o 
   1  16   3       43.23       57.78    190.93 o 
   2  16   3       35.55      -95.77    135.41 o 
   3  16   3       67.58       14.85    123.66 o 
   4  16   3       58.34      -67.58    147.16 o 
   1  17   3      116.38       -4.83    304.10 o 
   2  17   3       67.44      112.43    209.72 o 
   3  17   3       32.52      -21.14    152.59 o 
   0   0   4     5876.38     5891.68    494.80 o 
   1   0   4     4196.78     4047.22    209.93 o 
   2   0   4    33105.66    35459.03   1927.77 o 
   3   0   4     8534.41     8079.46    579.31 o 
   4   0   4    14582.86    14536.45    786.28 o 
   5   0   4     8176.85     8138.74    347.61 o 
   6   0   4    19644.64    19272.98    874.96 o 
   7   0   4    22239.98    21087.17   1912.12 o 
   8   0   4      575.67      703.33     92.15 o 
   9   0   4       91.46      159.29    171.36 o 
  10   0   4      713.83      714.03    173.77 o 
  11   0   4      116.80      126.69    155.27 o 
   1   1   4    22683.24    25693.84   1030.93 o 
   2   1   4     1074.16     1125.61     37.89 o 
   3   1   4     6650.92     6778.07    348.18 o 
   4   1   4    12093.75    12332.16    556.15 o 
   5   1   4    23421.54    23381.98    802.44 o 
   6   1   4      358.82      410.94     34.10 o 
   7   1   4      256.18      233.89     46.93 o 
   8   1   4      914.65      865.23     74.24 o 
   9   1   4       61.27       -6.63     79.50 o 
  10   1   4      625.47      460.37    120.20 o 
  11   1   4      149.53      103.92    109.12 o 
   0   2   4    56122.68    60585.16   3883.89 o 
   1   2   4   111132.88   117062.58   5790.62 o 
   2   2   4     5572.91     5974.67    277.29 o 
   3   2   4     4354.12     4685.25    176.17 o 
   4   2   4     7646.97     7710.32    330.89 o 
   5   2   4      860.78      888.77     43.54 o 
   6   2   4     8819.69     8420.37    275.05 o 
   7   2   4      535.27      605.36     47.51 o 
   8   2   4      131.87      116.08     59.48 o 
   9   2   4     2883.00     2899.67    158.69 o 
  10   2   4      116.61      156.11    114.89 o 
  11   2   4       73.07      207.76    162.92 o 
   1   3   4    57853.68    61563.48   3316.19 o 
   2   3   4      673.37      717.42     28.29 o 
   3   3   4     7890.81     8713.26    365.27 o 
   4   3   4     9237.89     9723.23    377.59 o 
   5   3   4     2200.94     2035.78     68.98 o 
   6   3   4      383.62      396.41     40.88 o 
   7   3   4      537.08      561.54     53.10 o 
   8   3   4       22.01       46.07     60.88 o 
   9   3   4       21.47       14.76     77.07 o 
  10   3   4      117.42      175.19    113.51 o 
  11   3   4      625.78      620.33    175.55 o 
   0   4   4    72770.52    71303.38   3550.81 o 
   1   4   4      858.21      726.29     24.94 o 
   2   4   4     8198.94     8284.46    340.22 o 
   3   4   4      113.87      159.57     22.73 o 
   4   4   4       69.13      147.48     28.54 o 
   5   4   4     1923.43     2104.74     75.60 o 
   6   4   4       21.82       11.57     42.24 o 
   7   4   4       75.46       96.28     55.38 o 
   8   4   4       99.55      141.89     65.05 o 
   9   4   4       61.27       68.90     90.96 o 
  10   4   4       16.25      -23.37    113.18 o 
  11   4   4      290.17      328.58    169.75 o 
   1   5   4     4593.31     4664.99    159.54 o 
   2   5   4    11329.37    11412.34    388.34 o 
   3   5   4    17872.85    18663.21    702.44 o 
   4   5   4     2215.48     2568.22     95.11 o 
   5   5   4     5050.50     5262.60    216.65 o 
   6   5   4        7.69       22.32     44.69 o 
   7   5   4      886.70      863.96     75.72 o 
   8   5   4      867.02      768.89     86.97 o 
   9   5   4      294.90      372.67     91.34 o 
  10   5   4        8.89       55.09    126.30 o 
  11   5   4        3.29       42.06    130.53 o 
   0   6   4     9127.52     8400.55    350.96 o 
   1   6   4     9040.87     7912.12    279.75 o 
   2   6   4     5187.74     4684.32    137.06 o 
   3   6   4     2409.21     2246.31     58.90 o 
   4   6   4    12605.58    13201.92    479.08 o 
   5   6   4      675.65      722.96     49.47 o 
   6   6   4      335.74      362.64     68.71 o 
   7   6   4     3472.31     3215.28    145.96 o 
   8   6   4      730.42      760.07     91.51 o 
   9   6   4        0.22       71.59     91.65 o 
  10   6   4       41.80      129.86    133.27 o 
   1   7   4      700.52      625.39     28.09 o 
   2   7   4      391.88      437.60     31.88 o 
   3   7   4     5239.24     5026.28    157.90 o 
   4   7   4     1250.28     1207.67     48.35 o 
   5   7   4     1926.71     1914.73     85.76 o 
   6   7   4      706.11      618.56     76.79 o 
   7   7   4      278.42      304.73     82.40 o 
   8   7   4      823.68      817.62     98.42 o 
   9   7   4      542.21      604.39    105.62 o 
  10   7   4       47.72      208.69    135.92 o 
   0   8   4    12442.92    11199.22    457.10 o 
   1   8   4     1163.91     1085.54     36.09 o 
   2   8   4    12429.23    11554.85    418.33 o 
   3   8   4     9971.69     9425.90    457.01 o 
   4   8   4     5205.03     4563.55     97.70 o 
   5   8   4      908.11      908.18     78.11 o 
   6   8   4     2051.91     2095.56    104.78 o 
   7   8   4       15.69       72.28     84.36 o 
   8   8   4      766.68      799.01    103.99 o 
   9   8   4        5.58       64.29    117.24 o 
  10   8   4      336.30      430.53    134.20 o 
   1   9   4     1333.33     1301.63     42.70 o 
   2   9   4      163.18      222.70     36.98 o 
   3   9   4     1049.10     1074.64     59.52 o 
   4   9   4      106.40      189.65     57.05 o 
   5   9   4      299.91      260.45     76.21 o 
   6   9   4      482.65      534.05     88.42 o 
   7   9   4       96.06      102.54     92.25 o 
   8   9   4      551.89      662.78    124.59 o 
   9   9   4      118.45      -18.68    123.92 o 
   0  10   4     4713.82     4589.15    165.14 o 
   1  10   4       36.55        3.97     37.49 o 
   2  10   4     1451.61     1426.21     70.11 o 
   3  10   4     1787.98     1610.77     69.78 o 
   4  10   4     2095.63     1983.99     99.10 o 
   5  10   4      123.57      107.83     83.20 o 
   6  10   4     1148.61     1302.35    104.46 o 
   7  10   4       44.07       65.91    114.07 o 
   8  10   4      148.05      198.43    124.58 o 
   9  10   4      201.17      208.99    134.07 o 
   1  11   4     3278.19     3192.96    109.90 o 
   2  11   4       43.40      -59.09     54.54 o 
   3  11   4      380.29      338.21     66.80 o 
   4  11   4        8.06        8.47     74.92 o 
   5  11   4      179.66      197.35     92.10 o 
   6  11   4       19.97      -70.32    112.63 o 
   7  11   4      867.14      906.42    133.27 o 
   8  11   4        6.97       71.53    130.25 o 
   0  12   4       40.79       31.84     74.23 o 
   1  12   4     2946.06     2999.77     94.43 o 
   2  12   4      414.87      328.85     65.20 o 
   3  12   4     1904.98     1885.35    136.65 o 
   4  12   4       52.46       41.16     93.45 o 
   5  12   4       95.29       67.31    114.73 o 
   6  12   4        1.83       41.06    122.60 o 
   7  12   4      733.32      718.45    141.64 o 
   8  12   4       45.00       49.95    140.49 o 
   1  13   4     1175.13     1317.04     77.90 o 
   2  13   4      125.61       89.70     76.04 o 
   3  13   4      117.93       26.59     97.67 o 
   4  13   4        8.18      -25.27    102.71 o 
   5  13   4      784.39     1019.33    137.99 o 
   6  13   4      226.75       64.40    134.39 o 
   7  13   4      225.56      252.65    142.97 o 
   0  14   4       23.55      -13.61    125.78 o 
   1  14   4       11.51      -38.43     81.73 o 
   2  14   4     1218.16     1558.72    117.27 o 
   3  14   4       51.76      -36.54    105.70 o 
   4  14   4      368.37      355.29    116.46 o 
   5  14   4       22.25      -48.55    133.17 o 
   6  14   4       85.32      -84.24    141.25 o 
   1  15   4        5.08     -123.45    120.13 o 
   2  15   4       65.19      -37.76    110.65 o 
   3  15   4      722.69      865.42    125.21 o 
   4  15   4        4.79      -16.82    120.18 o 
   5  15   4       72.69      -39.34    144.06 o 
   6  15   4      441.30      505.44    158.76 o 
   0  16   4      370.78      615.43    292.03 o 
   1  16   4      803.02     1137.37    208.92 o 
   2  16   4      310.43      514.84    126.77 o 
   3  16   4        0.76      -26.38    124.07 o 
   4  16   4      269.83      142.82    132.02 o 
   1  17   4       40.16      -92.36    207.18 o 
   2  17   4      126.92        2.12    211.53 o 
   1   1   5     1391.03     1437.50     64.48 o 
   2   1   5    13493.17    16026.96    658.48 o 
   3   1   5     5456.68     5720.59    233.61 o 
   4   1   5      557.23      964.01     34.41 o 
   5   1   5      898.14      898.87     44.04 o 
   6   1   5     2980.69     2625.24    100.85 o 
   7   1   5     6565.39     6085.50    233.86 o 
   8   1   5      226.49      196.30     76.86 o 
   9   1   5      351.58      267.76     86.65 o 
  10   1   5        1.26       40.30    113.99 o 
  11   1   5      111.14      -34.22    125.16 o 
   0   2   5     1138.87     1308.21     72.13 o 
   1   2   5      490.63      560.02     24.53 o 
   2   2   5    22987.14    24446.46   1260.03 o 
   3   2   5        4.92       49.45     20.85 o 
   4   2   5    10640.16    10755.08    544.45 o 
   5   2   5      184.55      246.53     35.13 o 
   6   2   5     2755.99     3006.26    149.71 o 
   7   2   5      393.68      487.81     48.21 o 
   8   2   5     2403.01     2361.72    110.61 o 
   9   2   5      230.32      190.81     79.86 o 
  10   2   5        3.89      -71.83    109.16 o 
  11   2   5       49.24       -7.95    156.09 o 
   1   3   5    13434.46    14386.56    719.04 o 
   2   3   5     4022.16     3906.87    186.48 o 
   3   3   5      364.78      480.33     33.47 o 
   4   3   5     6512.89     7089.03    312.91 o 
   5   3   5    12291.74    12271.67    414.89 o 
   6   3   5     6811.30     6744.36    299.89 o 
   7   3   5      146.21      131.95     49.44 o 
   8   3   5     2304.79     2057.69     82.35 o 
   9   3   5      667.11      708.88    101.85 o 
  10   3   5      189.37      130.17    114.48 o 
  11   3   5        1.02       26.00    162.97 o 
   0   4   5    14211.60    12980.15    711.06 o 
   1   4   5     5799.22     5881.04    207.64 o 
   2   4   5    53439.82    54576.24   2463.43 o 
   3   4   5      820.37      995.84     41.14 o 
   4   4   5     8470.05     9655.22    395.60 o 
   5   4   5     4411.62     4597.11    179.75 o 
   6   4   5       50.56       45.12     39.89 o 
   7   4   5     1292.73     1354.70     71.90 o 
   8   4   5     3327.05     2900.05    137.90 o 
   9   4   5       94.26       87.57     95.14 o 
  10   4   5      406.79      263.40    110.21 o 
  11   4   5       47.44       68.29    179.80 o 
   1   5   5      725.19      688.12     35.56 o 
   2   5   5     3893.35     3829.97    143.65 o 
   3   5   5     4323.33     4239.47    187.21 o 
   4   5   5     4263.35     4223.31    170.08 o 
   5   5   5       29.57       34.83     36.52 o 
   6   5   5     4062.38     3944.04    131.49 o 
   7   5   5     2043.91     1930.87     98.96 o 
   8   5   5        6.77       41.16     78.01 o 
   9   5   5       31.46       89.05     88.08 o 
  10   5   5        0.65      -24.45    106.73 o 
   0   6   5     6157.21     5700.94    325.95 o 
   1   6   5      179.50      168.12     23.37 o 
   2   6   5    27575.62    26170.54   1062.48 o 
   3   6   5      132.90      164.98     34.63 o 
   4   6   5     7598.78     7444.58    293.23 o 
   5   6   5       78.15       88.53     46.03 o 
   6   6   5     1030.36     1109.97     77.95 o 
   7   6   5      210.73      234.62     76.20 o 
   8   6   5     2886.96     2811.25    159.00 o 
   9   6   5      218.90      246.08     95.40 o 
  10   6   5       72.65      123.75    134.68 o 
   1   7   5      225.97      206.63     27.84 o 
   2   7   5    12077.54    11680.11    388.36 o 
   3   7   5      333.18      357.20     40.93 o 
   4   7   5     1646.47     1548.51     70.58 o 
   5   7   5     2891.77     2881.86     86.67 o 
   6   7   5      467.68      415.20     75.67 o 
   7   7   5      210.78      263.33     81.67 o 
   8   7   5      345.98      446.51     94.32 o 
   9   7   5      174.98      316.89    101.46 o 
  10   7   5      320.70      420.53    141.29 o 
   0   8   5    30750.76    28962.00   1213.71 o 
   1   8   5       83.97       87.30     31.30 o 
   2   8   5     6517.99     5858.69    210.43 o 
   3   8   5     1053.36     1085.06     52.90 o 
   4   8   5      266.62      389.49     49.90 o 
   5   8   5       29.53       32.28     62.39 o 
   6   8   5      782.05      828.94     87.42 o 
   7   8   5        4.87       24.93     84.50 o 
   8   8   5     1215.92     1175.49    109.02 o 
   9   8   5        1.20      -11.07    114.29 o 
  10   8   5      177.81      418.56    132.03 o 
   1   9   5       94.49       89.24     33.16 o 
   2   9   5     1125.19     1166.70     68.55 o 
   3   9   5       90.43       94.51     48.71 o 
   4   9   5    13934.31    12721.80    575.88 o 
   5   9   5       11.81       12.94     67.37 o 
   6   9   5      363.21      458.00     89.08 o 
   7   9   5       37.34       36.33     92.72 o 
   8   9   5      405.91      453.86    119.77 o 
   9   9   5      232.08       95.91    127.50 o 
   0  10   5     9351.19     8874.40    402.23 o 
   1  10   5      388.38      384.15     43.73 o 
   2  10   5       85.64       51.49     51.05 o 
   3  10   5      115.72       24.49     53.62 o 
   4  10   5     2456.24     2200.54    105.77 o 
   5  10   5      198.64      141.75     77.61 o 
   6  10   5     6886.70     6703.93    150.54 o 
   7  10   5      329.11      389.79    118.96 o 
   8  10   5      230.62      177.46    127.32 o 
   9  10   5       16.67      -28.00    132.07 o 
   1  11   5       30.51       -2.13     50.22 o 
   2  11   5     2149.35     2252.80    108.91 o 
   3  11   5     3066.97     2758.65    218.73 o 
   4  11   5     2279.54     2122.87    101.62 o 
   5  11   5       17.49      -18.25     82.60 o 
   6  11   5        0.05       -9.51    113.18 o 
   7  11   5      500.52      597.86    131.53 o 
   8  11   5        0.66       21.52    130.45 o 
   0  12   5     9719.39    10990.41    487.80 o 
   1  12   5       65.56       40.98     61.84 o 
   2  12   5     1032.67     1114.94     72.70 o 
   3  12   5      356.79      363.28     82.46 o 
   4  12   5      799.25      891.13     93.04 o 
   5  12   5      164.27      124.56    102.88 o 
   6  12   5     1820.01     2151.59    149.62 o 
   7  12   5      497.55      519.39    141.19 o 
   8  12   5       41.29       49.52    141.51 o 
   1  13   5      891.50     1004.66     77.05 o 
   2  13   5      641.80      847.38     84.25 o 
   3  13   5      115.68      106.11     88.76 o 
   4  13   5      506.41      603.30    110.49 o 
   5  13   5     2007.27     2495.64    155.94 o 
   6  13   5       26.10       12.29    134.59 o 
   7  13   5       76.55       14.49    142.49 o 
   0  14   5     1457.49     1912.88    233.00 o 
   1  14   5      510.64      579.18     81.84 o 
   2  14   5       50.14       65.32    104.04 o 
   3  14   5       46.67       15.98    108.43 o 
   4  14   5      102.33       33.81    113.80 o 
   5  14   5       73.25      -23.03    133.55 o 
   6  14   5      636.67      724.37    153.73 o 
   1  15   5        6.05      -96.42    123.43 o 
   2  15   5        3.11     -126.15    110.54 o 
   3  15   5      247.97      280.39    120.06 o 
   4  15   5      315.82      395.60    127.41 o 
   5  15   5        6.18      -66.32    144.55 o 
   0  16   5       37.61       -9.65    279.96 o 
   1  16   5       41.23       -7.32    156.99 o 
   2  16   5        9.99      -29.31    122.15 o 
   3  16   5       65.40      -89.72    125.04 o 
   4  16   5      162.71       25.98    131.59 o 
   1  17   5        0.54       78.09    213.56 o 
   2  17   5      610.97     1067.64    299.27 o 
   0   0   6    45750.19    54070.18   4689.27 o 
   1   0   6    59089.59    64122.02   5787.48 o 
   2   0   6    72771.46    81975.74   3026.56 o 
   3   0   6    41470.19    42030.61   2903.16 o 
   4   0   6      482.85      450.56     34.23 o 
   5   0   6     4039.78     3962.07    228.39 o 
   6   0   6     1723.56     1643.44     95.34 o 
   7   0   6    15724.78    15779.04   1203.10 o 
   8   0   6      834.67      938.83    178.60 o 
   9   0   6       55.87       62.32    118.55 o 
  10   0   6      470.62      740.93    222.04 o 
  11   0   6      744.28      970.21    253.41 o 
   1   1   6     1946.51     1929.40    108.82 o 
   2   1   6        9.03       62.72     13.53 o 
   3   1   6    66293.05    68831.24   2888.61 o 
   4   1   6     3419.15     3484.94    142.89 o 
   5   1   6     2420.02     2216.40     74.76 o 
   6   1   6       93.22      124.01     37.64 o 
   7   1   6      738.81     1063.76     88.15 o 
   8   1   6      482.49      558.25     75.12 o 
   9   1   6     1737.27     1481.64    123.32 o 
  10   1   6      197.13      131.86    114.11 o 
  11   1   6       23.78       93.49    159.39 o 
   0   2   6    25624.58    26657.59   1270.58 o 
   1   2   6    25928.63    27737.29   1028.05 o 
   2   2   6     1995.90     1933.53     88.82 o 
   3   2   6     4392.18     4430.06    177.81 o 
   4   2   6    13193.68    14252.25    612.35 o 
   5   2   6     2666.47     2550.41    109.07 o 
   6   2   6     4852.73     4538.53    142.87 o 
   7   2   6     1996.37     1762.81     67.78 o 
   8   2   6      452.23      419.00     66.33 o 
   9   2   6      397.33      469.32     84.91 o 
  10   2   6      385.87      294.18    117.40 o 
  11   2   6       24.71      -28.61    158.60 o 
   1   3   6     3073.41     3355.24    129.00 o 
   2   3   6      236.30      240.25     23.12 o 
   3   3   6    32459.47    34602.39   1755.46 o 
   4   3   6      333.01      321.83     32.72 o 
   5   3   6       62.14      154.48     35.43 o 
   6   3   6       31.58       80.96     39.25 o 
   7   3   6     1205.75     1207.76     57.86 o 
   8   3   6      411.75      438.33     67.19 o 
   9   3   6      295.06      278.23     96.48 o 
  10   3   6        6.65        4.87    113.72 o 
  11   3   6      271.06       71.00    167.22 o 
   0   4   6    20415.98    20766.23   1912.54 o 
   1   4   6    38785.70    40110.66   1784.65 o 
   2   4   6        4.96       90.38     24.93 o 
   3   4   6     3279.77     2963.77    170.87 o 
   4   4   6      262.72      327.98     30.47 o 
   5   4   6       49.22       83.63     34.88 o 
   6   4   6       16.43       28.94     40.32 o 
   7   4   6      889.99      942.56     68.49 o 
   8   4   6       65.80      162.13     69.09 o 
   9   4   6      494.46      596.24    105.24 o 
  10   4   6       40.10       39.01    107.62 o 
  11   4   6        0.08      -31.61    165.12 o 
   1   5   6      464.31      449.61     23.86 o 
   2   5   6     1423.95     1373.69     54.01 o 
   3   5   6     1814.66     1555.04     79.32 o 
   4   5   6      466.64      526.90     40.37 o 
   5   5   6    11766.88    12472.93    480.39 o 
   6   5   6     1354.32     1449.01     69.87 o 
   7   5   6      130.82      136.15     71.42 o 
   8   5   6      544.89      526.68     85.69 o 
   9   5   6      303.32      316.11     91.27 o 
  10   5   6       21.93      -40.60    109.66 o 
   0   6   6     5418.17     5245.34    314.68 o 
   1   6   6     2830.62     3030.49    132.15 o 
   2   6   6     9975.58     9425.04    440.93 o 
   3   6   6      120.90      135.28     35.33 o 
   4   6   6     4133.00     4016.45    145.72 o 
   5   6   6     5610.48     5677.22    228.20 o 
   6   6   6     1478.38     1462.21     85.81 o 
   7   6   6     1644.23     1695.30    124.16 o 
   8   6   6     2041.00     2040.66    110.18 o 
   9   6   6        2.92      145.04    114.95 o 
  10   6   6       38.50      101.47    116.89 o 
   1   7   6    25407.77    24245.10   1006.95 o 
   2   7   6      179.20      176.13     37.55 o 
   3   7   6       76.87      133.51     38.23 o 
   4   7   6      149.46      100.65     44.45 o 
   5   7   6     2510.52     2563.24    112.77 o 
   6   7   6      101.85       37.57     71.88 o 
   7   7   6      127.61      190.17     82.54 o 
   8   7   6      417.77      403.67     94.93 o 
   9   7   6       27.35       50.58     99.78 o 
  10   7   6      199.60      297.14    149.43 o 
   0   8   6    75659.34    78047.40   4503.14 o 
   1   8   6     2886.84     2534.06     90.03 o 
   2   8   6    11729.44    10914.15    424.97 o 
   3   8   6      201.54      197.55     45.44 o 
   4   8   6     5485.19     4739.63    181.19 o 
   5   8   6      462.93      490.33     62.21 o 
   6   8   6      813.67      801.03     88.04 o 
   7   8   6      204.32      244.50     90.25 o 
   8   8   6      219.70      238.84     99.05 o 
   9   8   6      415.25      433.28    109.98 o 
  10   8   6      226.08      282.99    129.71 o 
   1   9   6     2709.33     2595.96     98.47 o 
   2   9   6      170.46      144.53     46.94 o 
   3   9   6     3230.31     3107.04    131.98 o 
   4   9   6       41.22       71.55     58.30 o 
   5   9   6      122.89      113.80     70.90 o 
   6   9   6        2.47       10.53     85.36 o 
   7   9   6     2743.98     2553.22    125.98 o 
   8   9   6      149.08      160.51    103.75 o 
   9   9   6       18.83       68.96    124.59 o 
   0  10   6      654.11      546.08     64.39 o 
   1  10   6     1348.37     1271.32     51.84 o 
   2  10   6     3277.40     3230.02    174.49 o 
   3  10   6       37.02       29.70     55.39 o 
   4  10   6     1007.00     1081.39     74.41 o 
   5  10   6      217.80      288.64     80.47 o 
   6  10   6      931.34     1031.48    105.16 o 
   7  10   6       13.29       17.88     99.72 o 
   8  10   6      182.75      211.94    126.75 o 
   9  10   6      483.63      365.69    139.52 o 
   1  11   6      334.40      260.48     58.21 o 
   2  11   6      198.57      234.68     61.04 o 
   3  11   6      985.01     1181.79     77.69 o 
   4  11   6        5.72      -45.08     77.33 o 
   5  11   6       86.56      121.29     85.74 o 
   6  11   6      158.17      220.55    104.73 o 
   7  11   6      908.13      957.18    137.65 o 
   8  11   6       71.51       17.51    132.49 o 
   0  12   6      288.13      350.78     79.41 o 
   1  12   6       36.71      -12.04     62.81 o 
   2  12   6      300.59      266.89     66.89 o 
   3  12   6        9.51      -70.57     73.49 o 
   4  12   6       66.81      107.85     86.68 o 
   5  12   6      148.56      209.49     93.76 o 
   6  12   6      226.51      289.15    127.01 o 
   7  12   6       59.37      146.01    133.03 o 
   8  12   6       33.82       24.72    141.83 o 
   1  13   6       66.33       33.17     70.64 o 
   2  13   6       18.91      -18.88     78.34 o 
   3  13   6      241.47      282.33     91.45 o 
   4  13   6        3.31      -37.55    103.59 o 
   5  13   6     3229.20     3435.03    215.94 o 
   6  13   6        3.93     -118.49    132.11 o 
   7  13   6        5.02      -46.17    142.88 o 
   0  14   6      259.93      455.29    137.52 o 
   1  14   6     1452.08     1774.27     91.75 o 
   2  14   6     1020.85     1080.17    103.55 o 
   3  14   6     1373.23     1810.11    127.60 o 
   4  14   6       66.62       65.55    115.76 o 
   5  14   6       11.20     -156.76    119.78 o 
   6  14   6      111.10       59.32    144.06 o 
   1  15   6     1088.01     1229.96    124.67 o 
   2  15   6      108.86        9.12    113.33 o 
   3  15   6        0.41     -130.08    116.74 o 
   4  15   6       59.30      -26.77    123.77 o 
   5  15   6       59.44       87.55    147.66 o 
   0  16   6      605.34      835.20    205.21 o 
   1  16   6      226.10      269.66    163.50 o 
   2  16   6      763.73     1098.96    152.24 o 
   3  16   6       46.63     -124.67    126.41 o 
   4  16   6      168.79       45.07    132.72 o 
   1  17   6      596.84      827.87    227.44 o 
   2  17   6       23.87       54.26    181.17 o 
   1   1   7      119.31       99.64     12.81 o 
   2   1   7     1649.05     1758.94     54.56 o 
   3   1   7    10866.74    11178.30    455.15 o 
   4   1   7      169.43      370.46     26.78 o 
   5   1   7      975.86     1095.46     54.01 o 
   6   1   7     1266.25     1356.43     55.87 o 
   7   1   7     2594.61     2592.49    111.96 o 
   8   1   7     1308.61     1357.74    119.12 o 
   9   1   7      106.98       -7.49     99.51 o 
  10   1   7      422.72      405.30    154.27 o 
  11   1   7        9.51       35.22    162.92 o 
   0   2   7    54587.35    60186.95   2840.93 o 
   1   2   7        2.07       27.32     14.01 o 
   2   2   7     3427.91     3669.48    132.83 o 
   3   2   7     6160.61     6801.91    284.49 o 
   4   2   7     3824.65     4186.27    163.22 o 
   5   2   7     1199.35     1219.70     45.76 o 
   6   2   7     2554.12     2494.42     87.24 o 
   7   2   7      174.33      148.29     50.46 o 
   8   2   7       23.16       -0.27     70.47 o 
   9   2   7       82.56       56.60     92.73 o 
  10   2   7      670.40      609.18    125.73 o 
  11   2   7        2.80      118.31    165.43 o 
   1   3   7    16299.75    17212.53    622.99 o 
   2   3   7      430.83      432.67     24.99 o 
   3   3   7     2947.84     3478.63    163.32 o 
   4   3   7    20508.87    22137.13   1066.39 o 
   5   3   7     8582.56     8774.37    369.30 o 
   6   3   7      516.39      677.28     51.25 o 
   7   3   7       80.82       90.20     45.21 o 
   8   3   7     2764.12     2692.47    199.26 o 
   9   3   7     1041.00     1046.95    111.71 o 
  10   3   7      175.72      158.23    119.98 o 
  11   3   7        2.29       -4.69    164.36 o 
   0   4   7     4221.35     3926.92    235.24 o 
   1   4   7      284.11      319.33     24.24 o 
   2   4   7     1775.57     1804.60    105.02 o 
   3   4   7      808.71      990.18     57.52 o 
   4   4   7    12741.77    12408.31    614.30 o 
   5   4   7       10.72       16.16     34.77 o 
   6   4   7    14271.07    14310.09    531.17 o 
   7   4   7      247.83      209.03     57.66 o 
   8   4   7        3.84       71.38     69.29 o 
   9   4   7      807.49      840.47    112.12 o 
  10   4   7       73.42      104.01    109.73 o 
   1   5   7    28688.62    29605.93   1278.07 o 
   2   5   7     2235.11     2335.17    111.86 o 
   3   5   7     2490.24     2193.28    110.26 o 
   4   5   7     4860.07     4568.20    209.12 o 
   5   5   7     1300.69     1308.94     56.53 o 
   6   5   7       24.58       66.24     51.32 o 
   7   5   7      954.24     1058.30     83.96 o 
   8   5   7      330.00      362.42     84.89 o 
   9   5   7       23.10       77.74    104.06 o 
  10   5   7      693.65      707.28    125.29 o 
   0   6   7    55648.14    54797.05   3309.20 o 
   1   6   7     3384.57     3199.36    123.77 o 
   2   6   7      161.42      244.13     35.13 o 
   3   6   7     3049.50     2904.87    130.33 o 
   4   6   7     1265.67     1203.70     53.14 o 
   5   6   7      805.81      908.76     62.26 o 
   6   6   7     3300.14     3055.28    127.56 o 
   7   6   7       99.89      164.43     78.37 o 
   8   6   7       98.77      104.42     86.83 o 
   9   6   7       24.04       39.55     85.04 o 
  10   6   7      710.07      849.12    129.42 o 
   1   7   7     5468.80     5017.00    178.63 o 
   2   7   7    18628.07    18950.19    824.19 o 
   3   7   7      557.23      632.52     46.68 o 
   4   7   7     9036.97     8654.07    336.94 o 
   5   7   7     8197.66     7507.03    283.83 o 
   6   7   7     2099.78     1890.29     99.76 o 
   7   7   7      109.53      167.97     84.55 o 
   8   7   7      250.45      386.40     97.15 o 
   9   7   7      252.22      283.83    103.78 o 
  10   7   7       34.11       40.15    124.36 o 
   0   8   7    14942.48    14753.96    819.31 o 
   1   8   7      720.68      835.72     46.82 o 
   2   8   7     3440.63     3121.28    166.27 o 
   3   8   7       41.96       33.47     45.94 o 
   4   8   7       51.63      187.14     51.46 o 
   5   8   7       95.50       99.82     60.64 o 
   6   8   7     1123.78     1266.97     94.58 o 
   7   8   7      106.59      183.96     90.15 o 
   8   8   7      453.49      385.23    101.81 o 
   9   8   7       61.25       -5.83    105.35 o 
  10   8   7       62.30       70.84    121.59 o 
   1   9   7      684.52      830.90     52.66 o 
   2   9   7      811.82      809.78     67.73 o 
   3   9   7     1195.39     1136.15     60.68 o 
   4   9   7      677.08      676.03     66.18 o 
   5   9   7      291.21      256.06     74.68 o 
   6   9   7       86.63       33.28     87.95 o 
   7   9   7        3.45       82.15     96.34 o 
   8   9   7     1474.84     1335.20    119.07 o 
   9   9   7       34.70       33.49    125.02 o 
   0  10   7      478.50      550.42     65.85 o 
   1  10   7      791.45      829.80     52.93 o 
   2  10   7     9234.81     8679.62    516.11 o 
   3  10   7      229.31      213.56     58.71 o 
   4  10   7     1199.91     1098.51     75.80 o 
   5  10   7        0.72      -93.17     77.42 o 
   6  10   7      449.23      469.81     99.73 o 
   7  10   7      337.55      335.83    106.02 o 
   8  10   7      960.48      961.40    137.08 o 
   9  10   7       35.12       17.77    131.65 o 
   1  11   7     2222.77     2109.92     83.41 o 
   2  11   7     2411.17     2406.41    120.41 o 
   3  11   7     3912.44     3982.35    250.16 o 
   4  11   7      598.40      631.01     86.69 o 
   5  11   7       40.91       47.45     86.07 o 
   6  11   7     1547.14     1700.41    120.40 o 
   7  11   7      688.23      677.71    136.22 o 
   8  11   7       31.48        3.15    133.56 o 
   0  12   7       70.93      122.53     77.91 o 
   1  12   7      188.21      215.48     66.08 o 
   2  12   7     2545.98     2707.62    115.42 o 
   3  12   7      540.60      376.85     79.25 o 
   4  12   7     3300.33     3156.79    245.73 o 
   5  12   7      354.84      333.82     97.02 o 
   6  12   7      129.50       68.51    126.00 o 
   7  12   7      371.12      357.34    138.24 o 
   8  12   7      629.25      736.54    153.85 o 
   1  13   7     1001.06     1125.02     80.31 o 
   2  13   7     1043.09     1191.56    104.82 o 
   3  13   7     1046.86     1316.38    102.51 o 
   4  13   7      142.40       23.95     95.97 o 
   5  13   7       79.06      102.89    115.16 o 
   6  13   7      207.57      138.76    137.12 o 
   7  13   7        3.60       60.22    145.86 o 
   0  14   7      235.23      363.15    138.84 o 
   1  14   7      913.05     1154.48     95.17 o 
   2  14   7      484.07      647.45     93.99 o 
   3  14   7       78.42       91.56     99.65 o 
   4  14   7      191.28      268.83    117.17 o 
   5  14   7      247.79      280.34    126.17 o 
   6  14   7       27.87      -19.34    143.94 o 
   1  15   7        0.88      -67.05    114.07 o 
   2  15   7        5.09      -53.03    113.84 o 
   3  15   7      219.93      381.82    124.11 o 
   4  15   7      493.43      373.77    130.09 o 
   5  15   7       28.60      -12.54    130.60 o 
   0  16   7        1.98      -22.13    156.63 o 
   1  16   7        5.07     -103.57    161.32 o 
   2  16   7      173.80       -9.62    167.79 o 
   3  16   7      196.56      194.20    131.30 o 
   4  16   7       58.65       40.54    134.53 o 
   1  17   7       20.24      -12.68    216.41 o 
   2  17   7        0.12      -64.25    178.28 o 
   0   0   8    25270.75    30896.44   2759.66 o 
   1   0   8    29771.66    31327.96   3130.01 o 
   2   0   8    32680.03    35298.64   1766.76 o 
   3   0   8     7322.37     7684.06    315.88 o 
   4   0   8     8780.98     8986.27    505.76 o 
   5   0   8     7550.33     7133.24    455.99 o 
   6   0   8      945.06      992.00     62.69 o 
   7   0   8     1163.93     1287.72    101.25 o 
   8   0   8     5032.06     4558.50    176.47 o 
   9   0   8      831.73      670.94    207.56 o 
  10   0   8       99.25      132.74    214.80 o 
  11   0   8      267.61      178.60    238.93 o 
   1   1   8    27532.18    28262.80   1925.74 o 
   2   1   8     8655.33     9171.55    306.07 o 
   3   1   8      597.90      799.64     26.89 o 
   4   1   8     2469.49     2419.59    102.64 o 
   5   1   8    19717.01    19204.25    793.80 o 
   6   1   8     3925.81     3922.71    133.41 o 
   7   1   8     1489.98     1447.87     73.12 o 
   8   1   8        5.14       17.89     71.76 o 
   9   1   8        3.44       23.40     89.44 o 
  10   1   8       20.11      -19.09    115.16 o 
  11   1   8      299.89      143.05    168.85 o 
   0   2   8    16303.03    19393.13   1037.26 o 
   1   2   8    22664.15    23734.45    864.97 o 
   2   2   8    20264.40    21382.66    815.09 o 
   3   2   8      777.74      793.09     31.55 o 
   4   2   8     5079.15     4875.90    199.36 o 
   5   2   8     3197.05     3274.84    130.24 o 
   6   2   8      610.67      654.46     49.94 o 
   7   2   8      363.59      463.29     52.69 o 
   8   2   8     1044.89     1177.28    106.00 o 
   9   2   8     1209.75     1375.83    114.30 o 
  10   2   8      335.75      288.81    122.12 o 
  11   2   8        4.53       24.94    167.93 o 
   1   3   8    14437.04    16040.11    600.56 o 
   2   3   8      532.56      671.70     25.98 o 
   3   3   8     4070.86     4370.31    194.85 o 
   4   3   8    15537.34    16121.50    710.14 o 
   5   3   8     3561.97     3559.96    139.33 o 
   6   3   8     3039.20     2979.86    137.06 o 
   7   3   8      796.18      709.26     57.22 o 
   8   3   8     1625.96     1575.29     95.55 o 
   9   3   8        0.52       58.08     98.28 o 
  10   3   8       52.81       18.96    118.87 o 
  11   3   8      393.55      306.65    175.55 o 
   0   4   8    33772.85    35563.80   2336.47 o 
   1   4   8     1546.51     1369.65     50.47 o 
   2   4   8    14411.92    14269.98    700.67 o 
   3   4   8      936.77     1125.20     46.81 o 
   4   4   8       36.18       94.93     36.23 o 
   5   4   8     4564.35     4331.60    202.68 o 
   6   4   8       24.40      187.72     47.60 o 
   7   4   8     6537.37     5703.39    240.01 o 
   8   4   8     1104.03     1245.20     84.69 o 
   9   4   8       34.29      -11.88    101.22 o 
  10   4   8      465.21      569.31    120.90 o 
   1   5   8      339.66      364.81     27.61 o 
   2   5   8    10332.68     9873.48    596.10 o 
   3   5   8     2756.41     2876.10    176.89 o 
   4   5   8       43.59       77.57     39.46 o 
   5   5   8     2810.64     2646.80    147.55 o 
   6   5   8     1138.48     1213.52     73.50 o 
   7   5   8      492.20      558.91     71.61 o 
   8   5   8      487.76      604.47     80.78 o 
   9   5   8      865.97      871.39    117.20 o 
  10   5   8      945.84      957.53    129.50 o 
   0   6   8    14203.78    13810.70    839.12 o 
   1   6   8     5328.87     5085.28    223.71 o 
   2   6   8    12746.57    12000.80    609.24 o 
   3   6   8     2011.80     2058.17    124.74 o 
   4   6   8      121.90      161.50     44.46 o 
   5   6   8      978.89     1044.79     58.14 o 
   6   6   8     1924.55     1934.82     86.35 o 
   7   6   8     1035.40     1120.87     91.84 o 
   8   6   8       78.33      114.48     89.36 o 
   9   6   8      297.46      343.77     90.59 o 
  10   6   8        8.30       -0.22    118.49 o 
   1   7   8     2714.53     2500.06    119.63 o 
   2   7   8       36.46        9.87     32.96 o 
   3   7   8     9123.39     8396.67    589.17 o 
   4   7   8     1905.25     1789.75     66.41 o 
   5   7   8     3596.05     3443.27    173.14 o 
   6   7   8      208.15      230.65     69.66 o 
   7   7   8      228.42      176.52     86.46 o 
   8   7   8       22.38       -2.87     93.53 o 
   9   7   8      249.19      192.85     95.31 o 
  10   7   8      107.67      185.86    125.77 o 
   0   8   8     7678.44     7200.17    449.86 o 
   1   8   8      440.73      538.91     38.32 o 
   2   8   8      234.99      222.33     45.40 o 
   3   8   8     3348.98     2998.18    149.37 o 
   4   8   8    10521.91    10258.92    498.40 o 
   5   8   8      513.26      511.84     66.84 o 
   6   8   8     7428.12     6694.79    250.50 o 
   7   8   8       38.05      -21.14     89.91 o 
   8   8   8      291.31      207.10    101.12 o 
   9   8   8      139.64      122.53    108.29 o 
   1   9   8     1639.07     1567.10     59.91 o 
   2   9   8      413.42      416.51     52.58 o 
   3   9   8     4263.85     4051.48    230.97 o 
   4   9   8      104.03      123.07     57.58 o 
   5   9   8     4613.66     4355.60    234.46 o 
   6   9   8      129.31      173.92     91.51 o 
   7   9   8      244.31      240.77    100.14 o 
   8   9   8       93.81       55.11    103.60 o 
   9   9   8      160.52      157.23    113.91 o 
   0  10   8      627.76      643.10     69.03 o 
   1  10   8        2.73      -26.40     47.39 o 
   2  10   8     6556.06     6051.64    345.05 o 
   3  10   8       55.00       10.08     58.36 o 
   4  10   8      234.68      202.71     69.32 o 
   5  10   8      214.19      238.49     82.27 o 
   6  10   8        8.14      -24.21     95.08 o 
   7  10   8      108.60      124.80    106.03 o 
   8  10   8       97.46      123.75    113.26 o 
   9  10   8       88.79      -31.06    134.12 o 
   1  11   8      318.35      490.20     64.12 o 
   2  11   8      661.07      676.51     67.97 o 
   3  11   8       54.41       39.11     64.57 o 
   4  11   8      120.69       72.59     80.85 o 
   5  11   8      355.66      379.23     92.86 o 
   6  11   8        1.78       36.42    104.86 o 
   7  11   8        2.54      -47.67    112.56 o 
   8  11   8       25.60     -192.04    131.00 o 
   0  12   8     1693.52     1612.63    121.23 o 
   1  12   8      419.75      519.28     70.85 o 
   2  12   8       99.87       85.04     69.95 o 
   3  12   8        2.19      -29.14     77.05 o 
   4  12   8       13.08       15.37     88.79 o 
   5  12   8       95.28      104.61     97.13 o 
   6  12   8        2.87      -18.08    112.71 o 
   7  12   8        4.38      -39.81    135.66 o 
   8  12   8       14.93     -169.67    171.04 o 
   1  13   8       28.35        9.79     72.40 o 
   2  13   8      244.83      327.15     79.04 o 
   3  13   8      679.43      567.03     97.96 o 
   4  13   8      164.58       27.62     97.93 o 
   5  13   8      223.36      181.77    105.02 o 
   6  13   8       30.13       20.25    138.17 o 
   7  13   8      369.27      303.61    149.72 o 
   0  14   8     2599.80     3231.21    258.17 o 
   1  14   8      207.84      160.27     88.40 o 
   2  14   8        5.36     -100.02     88.63 o 
   3  14   8        0.07        8.69    100.90 o 
   4  14   8      349.15      379.11    121.14 o 
   5  14   8        2.88      -54.57    122.41 o 
   6  14   8       35.38       43.88    149.00 o 
   1  15   8        8.51       12.46    117.06 o 
   2  15   8        6.18      -26.38    115.91 o 
   3  15   8     1367.20     1711.24    138.00 o 
   4  15   8      356.44      464.80    132.61 o 
   5  15   8        9.23      -34.44    131.63 o 
   0  16   8      166.86       73.90    163.70 o 
   1  16   8      715.57      942.91    136.72 o 
   2  16   8       48.21      -21.39    169.17 o 
   3  16   8       13.00      -69.72    129.90 o 
   4  16   8      232.70      173.27    136.67 o 
   1  17   8       76.53       29.18    176.25 o 
   1   1   9     2106.55     1806.38    128.08 o 
   2   1   9     4483.98     5032.40    184.74 o 
   3   1   9     4577.89     5194.28    137.93 o 
   4   1   9      760.59      769.45     32.63 o 
   5   1   9      186.21      256.78     33.54 o 
   6   1   9     1533.37     1528.65     65.20 o 
   7   1   9      212.11      268.47     67.84 o 
   8   1   9     1882.78     1867.63    100.43 o 
   9   1   9      201.29      142.52     84.29 o 
  10   1   9      135.29      162.52    121.60 o 
  11   1   9      135.52       94.63    169.75 o 
   0   2   9     6030.65     6392.70    404.47 o 
   1   2   9     3721.50     3765.92    140.43 o 
   2   2   9    12337.73    13535.50    520.58 o 
   3   2   9      471.83      480.32     27.45 o 
   4   2   9     4764.70     4584.86    143.99 o 
   5   2   9       65.74       96.24     37.70 o 
   6   2   9     1414.71     1504.07     59.23 o 
   7   2   9     1301.44     1450.97     72.18 o 
   8   2   9      501.55      545.05     95.81 o 
   9   2   9      173.98      259.44    100.61 o 
  10   2   9        1.67      -25.42    117.47 o 
  11   2   9      155.88      108.41    172.14 o 
   1   3   9     3938.54     4008.51    161.55 o 
   2   3   9     1678.08     1820.32     75.06 o 
   3   3   9    28320.49    29403.61   1328.45 o 
   4   3   9     3148.22     3135.86    125.50 o 
   5   3   9     1690.59     1560.93     74.57 o 
   6   3   9      160.35      199.56     47.67 o 
   7   3   9     1712.22     1883.07    110.60 o 
   8   3   9     1269.06     1330.52     94.74 o 
   9   3   9      789.90      799.62    112.33 o 
  10   3   9       91.62      130.53    112.68 o 
   0   4   9     8803.43     9316.65    613.04 o 
   1   4   9    22099.60    24548.67    857.09 o 
   2   4   9    27937.20    29259.90   1177.74 o 
   3   4   9      231.06      245.42     32.54 o 
   4   4   9     1500.10     1437.57     58.34 o 
   5   4   9      491.86      516.19     44.52 o 
   6   4   9      383.15      508.20     56.39 o 
   7   4   9      544.19      701.59     66.44 o 
   8   4   9     2501.42     2156.11    113.29 o 
   9   4   9      197.44      179.27    106.67 o 
  10   4   9       19.99        5.56    113.89 o 
   1   5   9    10033.06    10366.84    471.52 o 
   2   5   9     4302.74     3898.90    171.75 o 
   3   5   9    28425.70    28726.93   1645.49 o 
   4   5   9     7258.81     6807.35    384.20 o 
   5   5   9     2221.09     2220.24    114.84 o 
   6   5   9     3323.30     3235.13    151.64 o 
   7   5   9     4857.74     4363.16    114.88 o 
   8   5   9        4.53       33.54     75.20 o 
   9   5   9       98.91       64.77    107.58 o 
  10   5   9       17.03       20.29    116.71 o 
   0   6   9      933.37     1041.71     71.29 o 
   1   6   9     2642.86     2136.71    104.29 o 
   2   6   9     5830.23     5312.29    253.41 o 
   3   6   9     3251.06     3128.77    148.35 o 
   4   6   9     3073.01     3007.58    163.97 o 
   5   6   9     1146.67     1217.77     61.68 o 
   6   6   9      297.16      320.37     68.16 o 
   7   6   9     2829.52     2830.80    158.34 o 
   8   6   9      652.94      670.62     88.55 o 
   9   6   9       28.55       89.50    112.49 o 
  10   6   9       48.15       28.83    123.08 o 
   1   7   9     4401.74     4203.55    174.66 o 
   2   7   9      799.41      833.25     59.64 o 
   3   7   9     8910.95     8215.29    408.22 o 
   4   7   9     1143.42     1153.18     59.74 o 
   5   7   9     1661.67     1737.33     91.45 o 
   6   7   9      509.86      495.75     75.37 o 
   7   7   9      319.19      468.33     91.65 o 
   8   7   9      109.28       89.02     85.90 o 
   9   7   9      532.34      374.41     97.97 o 
  10   7   9      155.69      197.71    129.60 o 
   0   8   9     1034.95     1193.75     80.46 o 
   1   8   9     2818.62     2553.20    126.46 o 
   2   8   9     1146.41      991.05     71.04 o 
   3   8   9      498.91      509.09     54.29 o 
   4   8   9       18.58       75.84     54.41 o 
   5   8   9      635.61      683.47     70.27 o 
   6   8   9     1291.92     1205.28     98.79 o 
   7   8   9      666.80      697.09    100.45 o 
   8   8   9      359.09      545.90    107.49 o 
   9   8   9      418.68      358.31    101.67 o 
   1   9   9     9892.39     9473.60    431.58 o 
   2   9   9     2777.06     2561.04    142.27 o 
   3   9   9     1588.50     1666.31     93.75 o 
   4   9   9     2156.40     2150.09    116.19 o 
   5   9   9     4375.16     3946.67    207.50 o 
   6   9   9     1053.78     1015.36     93.55 o 
   7   9   9      458.68      474.34    103.93 o 
   8   9   9       25.01      -18.39    104.61 o 
   9   9   9        1.66       59.76    114.26 o 
   0  10   9     4503.23     4557.96    322.78 o 
   1  10   9     4543.81     4283.34    203.99 o 
   2  10   9      838.66      818.22     64.19 o 
   3  10   9      103.04       59.75     60.31 o 
   4  10   9      103.85       19.71     70.10 o 
   5  10   9      106.27       82.81     82.58 o 
   6  10   9      451.23      432.90     94.07 o 
   7  10   9       28.54      -97.56    105.22 o 
   8  10   9       37.82      160.93    113.86 o 
   1  11   9     7713.16     7405.26    416.12 o 
   2  11   9        3.94       15.62     63.84 o 
   3  11   9       10.72      -97.51     65.01 o 
   4  11   9      212.49      189.26     77.51 o 
   5  11   9     3093.39     2820.53    142.23 o 
   6  11   9      286.14      293.28    100.06 o 
   7  11   9      388.48      442.48    119.79 o 
   8  11   9       84.10      103.86    136.54 o 
   0  12   9    14714.20    14073.02   1401.05 o 
   1  12   9      102.59      152.31     69.37 o 
   2  12   9      659.33      718.00     91.33 o 
   3  12   9      555.41      552.80     85.32 o 
   4  12   9      215.27       82.86     91.88 o 
   5  12   9      587.57      586.01    103.57 o 
   6  12   9      371.05      333.61    108.01 o 
   7  12   9      212.25      215.04    142.50 o 
   1  13   9      734.35      997.18     90.69 o 
   2  13   9      208.47      202.96     80.12 o 
   3  13   9      288.26      330.62     89.89 o 
   4  13   9      894.97      959.32    108.03 o 
   5  13   9      522.46      733.64    111.05 o 
   6  13   9       46.00       93.22    140.51 o 
   7  13   9      436.24      454.10    154.26 o 
   0  14   9        8.63      -14.58    171.25 o 
   1  14   9      702.67      689.68    110.01 o 
   2  14   9      178.38      107.58     92.84 o 
   3  14   9       51.29       25.24    102.91 o 
   4  14   9       51.24        8.48    106.76 o 
   5  14   9      245.82      241.28    127.80 o 
   6  14   9      582.68      469.55    158.25 o 
   1  15   9      323.23      516.58    112.69 o 
   2  15   9       38.97      -93.93    119.04 o 
   3  15   9       15.75      -40.41    109.41 o 
   4  15   9      181.54      150.95    130.46 o 
   5  15   9        6.37        3.42    135.60 o 
   0  16   9       37.70     -106.39    163.45 o 
   1  16   9      122.47       48.74    129.50 o 
   2  16   9      156.90        7.38    171.44 o 
   3  16   9       31.50     -144.32    149.16 o 
   0   0  10    82268.27    89055.42   8982.47 o 
   1   0  10     7066.87     7158.00    701.07 o 
   2   0  10      955.73     1033.93     69.65 o 
   3   0  10    13085.22    15102.51    677.05 o 
   4   0  10       53.73       53.24     37.50 o 
   5   0  10        9.20        9.17     42.51 o 
   6   0  10     2618.31     2641.19    122.36 o 
   7   0  10     1154.92     1157.21    105.18 o 
   8   0  10      328.15      361.99    103.66 o 
   9   0  10      184.08      174.66    141.15 o 
  10   0  10      421.44      431.81    153.51 o 
   1   1  10    18078.73    17800.23   1203.62 o 
   2   1  10    17996.57    18941.51    794.28 o 
   3   1  10    22208.82    23515.02    731.41 o 
   4   1  10    13238.58    12854.33    465.72 o 
   5   1  10     2100.50     2010.50     97.82 o 
   6   1  10      594.22      603.73     52.14 o 
   7   1  10     2849.25     2651.92    104.95 o 
   8   1  10      353.58      517.09     76.50 o 
   9   1  10     1159.81     1054.18    112.78 o 
  10   1  10      853.98      735.28    134.38 o 
   0   2  10    52259.38    53044.07   3519.15 o 
   1   2  10     2123.79     2170.23     82.24 o 
   2   2  10    13841.41    14379.95    502.22 o 
   3   2  10        1.93       22.50     26.18 o 
   4   2  10     7792.87     8166.72    280.56 o 
   5   2  10       47.51       70.89     39.39 o 
   6   2  10    11020.65    10542.80    406.65 o 
   7   2  10     2040.49     1970.11     91.01 o 
   8   2  10      756.86      931.52     90.90 o 
   9   2  10       48.70       32.30     96.88 o 
  10   2  10      359.09      470.05    130.66 o 
   1   3  10     3087.85     3317.40    110.07 o 
   2   3  10      243.19      380.33     27.62 o 
   3   3  10    10822.72    11013.22    472.69 o 
   4   3  10    20115.57    20791.46    835.48 o 
   5   3  10      139.66      175.82     40.36 o 
   6   3  10     1360.24     1460.32     62.84 o 
   7   3  10       22.83       71.44     55.35 o 
   8   3  10      183.20      143.69     82.99 o 
   9   3  10      139.30       47.49    104.04 o 
  10   3  10       87.82       90.32    128.00 o 
   0   4  10      237.79      324.63     39.20 o 
   1   4  10       15.96       24.74     22.39 o 
   2   4  10       42.53      249.44     28.06 o 
   3   4  10      714.73      858.63     40.28 o 
   4   4  10     2789.12     2735.96    117.43 o 
   5   4  10      543.16      611.68     47.60 o 
   6   4  10     3829.02     3562.95    167.16 o 
   7   4  10      355.03      447.60     61.11 o 
   8   4  10      475.60      564.69     91.33 o 
   9   4  10        0.15       94.95    106.03 o 
  10   4  10        1.23      -19.99    115.63 o 
   1   5  10     8868.40     9681.26    359.56 o 
   2   5  10    15804.76    15077.14    689.36 o 
   3   5  10      720.14      753.66     46.77 o 
   4   5  10      173.37      247.86     41.56 o 
   5   5  10      282.33      443.68     51.87 o 
   6   5  10       32.70      176.74     55.17 o 
   7   5  10       69.48      146.30     66.18 o 
   8   5  10       65.00       14.00     77.33 o 
   9   5  10      146.38      188.55    110.71 o 
  10   5  10       49.86       49.53    118.89 o 
   0   6  10    13902.94    13914.88   1332.41 o 
   1   6  10     1424.88     1347.07     78.96 o 
   2   6  10    14032.81    13119.55    797.49 o 
   3   6  10      231.67      258.94     45.11 o 
   4   6  10     2452.48     2424.92    116.99 o 
   5   6  10      778.29      903.84     61.31 o 
   6   6  10      779.23      812.13     65.01 o 
   7   6  10       55.94       81.52     68.78 o 
   8   6  10      492.13      560.46     88.23 o 
   9   6  10      581.40      650.09    123.99 o 
  10   6  10        4.18       37.85    124.48 o 
   1   7  10     5110.64     4990.64    216.30 o 
   2   7  10      272.17      348.09     41.08 o 
   3   7  10     5533.99     5337.23    259.63 o 
   4   7  10      221.06      198.03     52.53 o 
   5   7  10     1771.53     1706.75     92.47 o 
   6   7  10      638.93      628.77     74.23 o 
   7   7  10     2686.92     2476.18    107.58 o 
   8   7  10     2381.27     2198.90    112.26 o 
   9   7  10      158.88      220.85     96.75 o 
   0   8  10     2277.89     1940.84    100.44 o 
   1   8  10      113.75      109.09     37.09 o 
   2   8  10     1548.47     1418.99     75.39 o 
   3   8  10      214.53      175.13     53.49 o 
   4   8  10     2344.90     2323.62    156.10 o 
   5   8  10      214.19      249.82     63.49 o 
   6   8  10      170.76      187.60     74.06 o 
   7   8  10       28.98       99.91     95.95 o 
   8   8  10      214.00      357.98     94.49 o 
   9   8  10       65.28       80.60    100.03 o 
   1   9  10     7916.57     7703.74    366.34 o 
   2   9  10      260.56      260.94     55.45 o 
   3   9  10     3795.23     3644.03    214.19 o 
   4   9  10       17.96        6.30     61.91 o 
   5   9  10     1057.89     1168.65     82.61 o 
   6   9  10      294.24      273.07     88.15 o 
   7   9  10      407.87      458.35    108.28 o 
   8   9  10       80.42       45.64    108.54 o 
   9   9  10      503.74      433.78    108.51 o 
   0  10  10       47.07       19.66     66.29 o 
   1  10  10      140.45      155.43     57.34 o 
   2  10  10       13.96      -50.58     58.16 o 
   3  10  10        1.14      -79.88     61.47 o 
   4  10  10      918.78      917.65     80.73 o 
   5  10  10      142.34       54.36     85.20 o 
   6  10  10      585.55      638.27     98.53 o 
   7  10  10       99.45       51.15    109.53 o 
   8  10  10      159.17      212.75    116.86 o 
   1  11  10     1715.89     1796.57    115.74 o 
   2  11  10       55.84        3.21     65.21 o 
   3  11  10      980.40     1141.16     82.21 o 
   4  11  10     1815.69     1749.17    132.63 o 
   5  11  10       54.47        2.60     91.29 o 
   6  11  10      989.13     1011.62    107.78 o 
   7  11  10       26.66       16.78    115.94 o 
   8  11  10        8.22      -79.38    121.83 o 
   0  12  10     3742.76     3730.73    448.94 o 
   1  12  10      891.43      904.36     77.57 o 
   2  12  10     1634.41     1867.16    128.73 o 
   3  12  10       16.16      -84.74     80.71 o 
   4  12  10      170.78      111.10     93.26 o 
   5  12  10       82.70       17.39     98.29 o 
   6  12  10        0.14     -105.70    103.83 o 
   7  12  10       71.65      104.20    125.55 o 
   1  13  10     1488.08     1463.67    116.05 o 
   2  13  10     1775.21     2050.35     96.79 o 
   3  13  10      440.36      493.49     94.14 o 
   4  13  10      594.06      433.08    105.23 o 
   5  13  10       13.49      -43.55    105.33 o 
   6  13  10      136.54       59.13    114.32 o 
   0  14  10       19.11     -158.21    140.59 o 
   1  14  10       18.21      -34.81    101.65 o 
   2  14  10       27.17     -104.82     93.49 o 
   3  14  10      224.62      179.86    105.43 o 
   4  14  10      661.44      688.75    116.93 o 
   5  14  10      135.14      102.01    128.71 o 
   6  14  10       27.00     -163.91    134.03 o 
   1  15  10      637.85      778.74    118.36 o 
   2  15  10        5.66      -66.03    111.25 o 
   3  15  10       37.15       39.66    112.12 o 
   4  15  10      202.84      200.92    133.05 o 
   0  16  10       24.63     -217.88    164.10 o 
   1  16  10       26.59       19.02    131.83 o 
   2  16  10     1166.88     1259.68    162.58 o 
   3  16  10       13.77     -223.62    149.08 o 
   1   1  11      883.12      902.28     62.74 o 
   2   1  11      406.69      480.99     24.24 o 
   3   1  11      762.94     1426.08     40.39 o 
   4   1  11      106.48      148.03     28.40 o 
   5   1  11     4803.36     4519.55    154.77 o 
   6   1  11     3264.33     2981.27    105.87 o 
   7   1  11       72.34      125.83     64.73 o 
   8   1  11     1342.64     1364.17     88.46 o 
   9   1  11      133.25      155.17    102.62 o 
  10   1  11      131.80       18.10    122.16 o 
   0   2  11     8343.49     9411.34    669.71 o 
   1   2  11      604.56      635.67     42.73 o 
   2   2  11     2974.60     2920.27    113.94 o 
   3   2  11     2032.07     1935.12     64.95 o 
   4   2  11     2790.52     2893.09    139.74 o 
   5   2  11     3272.21     3150.97     97.11 o 
   6   2  11     2495.67     2431.03     80.89 o 
   7   2  11      378.50      419.49     77.27 o 
   8   2  11      338.12      434.54     87.31 o 
   9   2  11      135.08      138.98     91.16 o 
  10   2  11        2.48        3.89    125.36 o 
   1   3  11    21886.53    22299.57    880.01 o 
   2   3  11     2186.80     2382.45     92.49 o 
   3   3  11     2441.23     2799.33    119.00 o 
   4   3  11     1164.67     1267.07     54.89 o 
   5   3  11     6114.44     5758.58    233.99 o 
   6   3  11      183.44      203.05     52.10 o 
   7   3  11      740.50      814.87     65.04 o 
   8   3  11       88.98      187.65     99.85 o 
   9   3  11      230.72      358.34    110.95 o 
  10   3  11        1.43       23.41    127.58 o 
   0   4  11     8282.03     8296.26    615.31 o 
   1   4  11    19408.31    21040.37    984.94 o 
   2   4  11     3626.32     3285.60    127.95 o 
   3   4  11      228.12      225.30     36.05 o 
   4   4  11     1810.00     1796.47     69.81 o 
   5   4  11     4135.43     4232.71    194.95 o 
   6   4  11      570.33      594.06     59.29 o 
   7   4  11     1755.81     1747.95     94.69 o 
   8   4  11       33.28       10.06     86.29 o 
   9   4  11     2528.10     2448.62    150.14 o 
  10   4  11       94.68       81.86    119.55 o 
   1   5  11    28527.63    29328.52   1213.94 o 
   2   5  11      173.47      209.39     32.47 o 
   3   5  11       11.44       -4.23     36.59 o 
   4   5  11     1013.24     1063.45     63.20 o 
   5   5  11    25629.18    25240.75   1133.10 o 
   6   5  11     1362.20     1425.17     73.34 o 
   7   5  11      371.43      337.54     70.73 o 
   8   5  11       10.14      117.84     80.90 o 
   9   5  11      444.67      492.54    118.66 o 
  10   5  11      189.52      175.95    122.84 o 
   0   6  11      569.73      751.51     70.08 o 
   1   6  11     2161.37     1892.46     86.22 o 
   2   6  11      424.83      440.19     36.90 o 
   3   6  11     3356.81     2973.56    183.69 o 
   4   6  11      213.91      170.89     49.15 o 
   5   6  11      598.14      664.74     56.20 o 
   6   6  11      480.04      500.94     60.24 o 
   7   6  11      914.32      906.51     79.36 o 
   8   6  11      158.43      274.10     88.09 o 
   9   6  11      377.76      341.98    121.38 o 
  10   6  11        0.65      107.08    128.25 o 
   1   7  11     1415.83     1387.40     71.89 o 
   2   7  11        0.65        1.28     39.51 o 
   3   7  11      174.82      242.03     52.19 o 
   4   7  11      714.30      621.61     59.88 o 
   5   7  11     7211.88     6857.72    358.39 o 
   6   7  11       32.91       41.90     63.92 o 
   7   7  11     1312.62     1292.96     95.07 o 
   8   7  11      271.18      238.81     91.52 o 
   9   7  11      234.96      118.68    123.33 o 
   0   8  11     1001.40     1099.23     86.53 o 
   1   8  11     7748.57     7193.86    307.60 o 
   2   8  11       17.06      -19.63     49.79 o 
   3   8  11      887.01      903.86     71.49 o 
   4   8  11      200.30      160.91     60.03 o 
   5   8  11      320.94      305.01     66.53 o 
   6   8  11       54.31       75.52     75.56 o 
   7   8  11     2796.23     2630.02    116.42 o 
   8   8  11       12.85       81.43     93.88 o 
   9   8  11       80.97      156.31    102.71 o 
   1   9  11      918.05     1054.07     55.87 o 
   2   9  11      259.82      167.17     57.38 o 
   3   9  11     9429.21     8972.36    550.82 o 
   4   9  11      352.02      321.49     66.73 o 
   5   9  11      162.66      180.83     76.07 o 
   6   9  11       55.89        6.48     88.30 o 
   7   9  11     2139.73     2245.10    167.31 o 
   8   9  11      536.52      468.90    104.97 o 
   9   9  11       91.24      -27.91    105.45 o 
   0  10  11      365.37      385.59     71.20 o 
   1  10  11     6551.82     6554.19    353.50 o 
   2  10  11      503.08      447.88     65.39 o 
   3  10  11      167.92      118.51     65.46 o 
   4  10  11      606.54      597.10     74.94 o 
   5  10  11        4.96     -111.20     80.21 o 
   6  10  11       98.80       83.78     94.97 o 
   7  10  11     1050.12     1039.08    124.31 o 
   8  10  11       86.56       81.09    103.71 o 
   1  11  11     1016.32     1105.69     74.22 o 
   2  11  11      106.14      100.65     68.65 o 
   3  11  11     6230.79     6261.47    415.41 o 
   4  11  11      319.18      319.54     84.15 o 
   5  11  11      240.59      185.26     96.21 o 
   6  11  11      137.10       14.41    101.46 o 
   7  11  11       58.67      122.34    119.46 o 
   8  11  11       24.26       -8.07    126.49 o 
   0  12  11     1391.16     1522.54    142.76 o 
   1  12  11      708.53      799.80     78.17 o 
   2  12  11      205.75      183.64     75.56 o 
   3  12  11        7.71      -90.78     77.05 o 
   4  12  11      588.88      570.96     92.65 o 
   5  12  11        6.22       39.60    100.83 o 
   6  12  11       77.31       78.20    107.77 o 
   7  12  11     1270.08     1420.58    142.57 o 
   1  13  11      181.66      294.81     89.10 o 
   2  13  11      362.08      328.17     84.36 o 
   3  13  11     2594.42     2991.17    206.29 o 
   4  13  11      273.17      229.45    106.40 o 
   5  13  11        2.55     -159.85    106.57 o 
   6  13  11      437.43      341.50    117.94 o 
   0  14  11       54.63      -43.25    147.12 o 
   1  14  11       11.17      -72.72    103.36 o 
   2  14  11      418.61      378.23    107.81 o 
   3  14  11       97.17      140.36    107.39 o 
   4  14  11       30.70       19.20    110.87 o 
   5  14  11      233.30      225.06    117.86 o 
   1  15  11      114.92       58.65    113.36 o 
   2  15  11       66.21      -57.25    126.64 o 
   3  15  11      567.87      719.02    122.01 o 
   4  15  11        2.34     -173.91    115.94 o 
   0  16  11      141.99       53.15    172.50 o 
   1  16  11       40.43      -64.26    133.28 o 
   2  16  11       39.10        0.51    149.79 o 
   0   0  12     4581.94     4279.41    515.87 o 
   1   0  12     1998.56     2491.07    226.18 o 
   2   0  12    38026.03    39601.33   3182.52 o 
   3   0  12      411.18      454.95     39.82 o 
   4   0  12     3755.65     3538.58    157.40 o 
   5   0  12      724.74      716.15     58.71 o 
   6   0  12      129.34      115.96     87.33 o 
   7   0  12      222.02      394.19    102.77 o 
   8   0  12     2601.04     2590.52    194.91 o 
   9   0  12     1970.52     1955.52    171.37 o 
  10   0  12      923.50      996.76    263.07 o 
   1   1  12    28356.38    32678.24   1409.34 o 
   2   1  12    16419.63    16163.01    857.43 o 
   3   1  12    26439.06    26617.70    916.94 o 
   4   1  12     7448.21     7602.33    250.92 o 
   5   1  12     3707.11     3540.09    149.14 o 
   6   1  12      520.35      652.69     59.56 o 
   7   1  12     2821.13     2825.08    103.38 o 
   8   1  12      197.40      184.77     78.51 o 
   9   1  12      227.55      257.62     98.14 o 
  10   1  12      209.33      103.70    126.99 o 
   0   2  12     2682.97     2796.65    207.67 o 
   1   2  12     8922.43     8659.57    370.07 o 
   2   2  12     9873.01     9573.80    430.95 o 
   3   2  12      106.31      160.39     25.77 o 
   4   2  12     1534.19     1438.49     51.40 o 
   5   2  12      413.28      541.91     46.27 o 
   6   2  12     3913.04     3559.14    135.53 o 
   7   2  12      505.42      576.48     75.73 o 
   8   2  12     1986.38     2142.31    103.62 o 
   9   2  12      661.37      793.94    117.17 o 
  10   2  12      140.78       66.74    112.69 o 
   1   3  12      234.82      412.24     29.22 o 
   2   3  12     3525.22     3932.70    168.08 o 
   3   3  12     4451.61     4416.60    221.38 o 
   4   3  12     8192.42     7895.18    306.24 o 
   5   3  12     1693.79     1636.29     80.30 o 
   6   3  12     1598.99     1633.31     67.91 o 
   7   3  12     1299.34     1419.39     98.26 o 
   8   3  12      114.17      184.27    112.99 o 
   9   3  12      229.11      178.61    121.54 o 
  10   3  12      235.56      133.29    116.99 o 
   0   4  12    30075.48    32311.85   2402.91 o 
   1   4  12     3149.55     3325.19    127.32 o 
   2   4  12     6091.62     5640.80    239.70 o 
   3   4  12        3.21       15.98     32.29 o 
   4   4  12      838.94      769.43     47.92 o 
   5   4  12     1536.35     1614.34     61.71 o 
   6   4  12     2854.21     2826.36    109.58 o 
   7   4  12      387.43      373.60     69.66 o 
   8   4  12      352.21      372.40     94.16 o 
   9   4  12       23.36      -26.69    109.64 o 
  10   4  12       16.80      -16.09    130.50 o 
   1   5  12      185.27      184.76     29.80 o 
   2   5  12     7035.35     6618.77    312.87 o 
   3   5  12      523.94      587.25     44.57 o 
   4   5  12     1489.76     1465.11     99.35 o 
   5   5  12    11168.25    10960.06    491.70 o 
   6   5  12      121.53      128.83     59.37 o 
   7   5  12      252.55      260.68     71.67 o 
   8   5  12       16.63       26.85    105.22 o 
   9   5  12        0.41      117.01    118.24 o 
  10   5  12       23.32       16.05    126.39 o 
   0   6  12     5428.68     5025.57    573.17 o 
   1   6  12     1879.23     1851.71     74.46 o 
   2   6  12     2991.64     2904.61    179.56 o 
   3   6  12     6412.08     6097.98    321.72 o 
   4   6  12     1406.01     1426.78     92.29 o 
   5   6  12       11.14       49.24     52.60 o 
   6   6  12     1326.34     1397.86     77.14 o 
   7   6  12        2.46      -13.14     72.92 o 
   8   6  12        5.06       46.90     86.72 o 
   9   6  12      110.61      168.78    120.87 o 
   1   7  12    12061.76    11448.84    601.11 o 
   2   7  12       17.40        7.58     41.72 o 
   3   7  12     6548.07     5857.46    254.56 o 
   4   7  12     2432.10     2254.23    124.68 o 
   5   7  12      884.96     1070.49     65.69 o 
   6   7  12        9.04      -33.74     65.65 o 
   7   7  12      476.61      616.59     91.26 o 
   8   7  12       95.04       80.84     92.11 o 
   9   7  12      153.41       54.39    122.26 o 
   0   8  12     2175.22     1962.45    122.27 o 
   1   8  12      128.48      123.42     44.87 o 
   2   8  12      320.07      301.87     55.83 o 
   3   8  12     2511.33     2343.89    128.92 o 
   4   8  12      384.98      373.42     58.19 o 
   5   8  12       13.94       32.62     60.00 o 
   6   8  12      251.15      337.13     72.99 o 
   7   8  12      771.62      871.83     98.67 o 
   8   8  12       37.46       28.38     95.24 o 
   9   8  12      159.28      216.28    115.97 o 
   1   9  12     9089.76     8510.16    530.41 o 
   2   9  12       45.03       59.68     57.80 o 
   3   9  12     2942.31     2846.32    173.12 o 
   4   9  12       24.87       47.14     66.66 o 
   5   9  12     1295.62     1310.12     95.13 o 
   6   9  12      388.63      364.12     83.75 o 
   7   9  12      430.46      491.02    100.33 o 
   8   9  12      160.22      319.30    103.98 o 
   0  10  12       41.14      -88.85     80.32 o 
   1  10  12       80.14       90.31     60.66 o 
   2  10  12      796.36      890.02     81.48 o 
   3  10  12      636.24      619.90     72.34 o 
   4  10  12       82.98      115.19     72.48 o 
   5  10  12      713.71      618.41     89.37 o 
   6  10  12       27.34      -85.14     95.52 o 
   7  10  12      159.78      184.48    100.92 o 
   8  10  12      234.08      166.32    108.49 o 
   1  11  12      416.53      543.46     71.35 o 
   2  11  12       20.43      -59.76     69.42 o 
   3  11  12      306.36      309.48     75.67 o 
   4  11  12     1294.67     1177.55    105.02 o 
   5  11  12      785.66      812.13    104.87 o 
   6  11  12      156.99      114.24    104.56 o 
   7  11  12      898.50      883.21    131.07 o 
   0  12  12      203.68      216.45    131.18 o 
   1  12  12       16.14        1.03     80.53 o 
   2  12  12        1.55      -16.79     75.68 o 
   3  12  12      144.89       39.86     80.63 o 
   4  12  12       14.78      -38.94     89.02 o 
   5  12  12        6.64      -93.11    101.53 o 
   6  12  12       45.47       -8.89    108.57 o 
   7  12  12        1.71      -51.54    126.60 o 
   1  13  12      127.39       41.80     99.50 o 
   2  13  12     1073.33     1186.81     93.09 o 
   3  13  12      206.14      176.63     96.25 o 
   4  13  12      300.38      184.18    106.09 o 
   5  13  12      295.58      145.25    111.00 o 
   6  13  12       47.98      -11.22    115.70 o 
   0  14  12     3314.73     3609.21    442.88 o 
   1  14  12        4.15      -17.13    106.11 o 
   2  14  12      151.21      138.56     99.41 o 
   3  14  12       49.29      -82.87    100.86 o 
   4  14  12      150.89      -34.80    112.96 o 
   5  14  12      144.97       45.70    117.16 o 
   1  15  12     2476.13     2558.69    146.79 o 
   2  15  12        2.35     -187.48    127.07 o 
   3  15  12      120.68       30.01    130.01 o 
   4  15  12      208.07       38.17    120.92 o 
   0  16  12     1355.10     1269.51    236.08 o 
   1  16  12      195.84      107.82    137.14 o 
   2  16  12       50.29     -225.03    150.02 o 
   1   1  13    11891.35    13219.53    603.12 o 
   2   1  13     2209.89     2521.90    140.95 o 
   3   1  13      493.58      546.76     31.46 o 
   4   1  13      499.58      509.68     33.38 o 
   5   1  13      854.67     1098.59     51.07 o 
   6   1  13       18.10       -6.57     62.12 o 
   7   1  13       65.60       87.27     71.90 o 
   8   1  13      252.90      298.90     82.80 o 
   9   1  13      675.89      778.96    108.26 o 
  10   1  13      514.72      388.57    177.48 o 
   0   2  13     3270.34     2936.58    246.90 o 
   1   2  13      126.13       80.93     24.51 o 
   2   2  13      174.32      211.26     26.20 o 
   3   2  13      267.65      335.04     29.21 o 
   4   2  13      916.57     1130.04     51.37 o 
   5   2  13      436.11      598.89     48.75 o 
   6   2  13       42.56       57.49     52.96 o 
   7   2  13     1780.96     1899.83     92.95 o 
   8   2  13       21.23        1.72     79.92 o 
   9   2  13       45.52       69.81    108.68 o 
  10   2  13      232.92      227.31    119.06 o 
   1   3  13    11418.29    11796.31    491.87 o 
   2   3  13      590.69      697.41     41.35 o 
   3   3  13    29771.62    29648.10   1530.36 o 
   4   3  13     1463.17     1512.05     59.86 o 
   5   3  13       23.18       36.12     48.34 o 
   6   3  13       85.92       91.21     59.01 o 
   7   3  13     6265.87     6241.18    205.14 o 
   8   3  13      171.69      185.23    106.05 o 
   9   3  13       88.60       -6.96     95.69 o 
  10   3  13        8.84       -2.31    116.42 o 
   0   4  13      154.05      135.30     46.82 o 
   1   4  13     5368.51     5216.60    222.96 o 
   2   4  13      456.15      550.68     35.65 o 
   3   4  13     1714.08     1678.60     73.20 o 
   4   4  13     2591.80     2218.38    120.87 o 
   5   4  13      303.98      352.74     51.99 o 
   6   4  13     1512.56     1650.84     69.83 o 
   7   4  13      805.12      829.64     73.47 o 
   8   4  13        0.25      -10.86    104.97 o 
   9   4  13        1.39      115.87    125.19 o 
  10   4  13       53.07      161.12    120.46 o 
   1   5  13     7138.19     6454.18    286.77 o 
   2   5  13      391.41      480.32     35.64 o 
   3   5  13    20942.95    20405.83   1167.09 o 
   4   5  13     2903.17     2660.08    130.16 o 
   5   5  13     2189.65     2284.56    100.65 o 
   6   5  13       22.42       21.49     57.81 o 
   7   5  13      745.20      821.94     81.27 o 
   8   5  13        1.10       -3.71     96.07 o 
   9   5  13     1920.93     1782.50    143.16 o 
  10   5  13       89.73      163.29    144.82 o 
   0   6  13     8930.92     8174.82    844.42 o 
   1   6  13    11172.99    10984.98    485.59 o 
   2   6  13      653.62      723.89     43.63 o 
   3   6  13      182.52      216.01     46.43 o 
   4   6  13        3.65       -5.39     48.92 o 
   5   6  13      164.36      169.79     59.84 o 
   6   6  13      153.99      173.23     62.70 o 
   7   6  13     3038.30     2686.75    110.95 o 
   8   6  13      146.46      227.34     99.91 o 
   9   6  13       31.75      134.83    122.91 o 
   1   7  13       32.07       30.86     42.13 o 
   2   7  13     2267.34     2088.03    121.40 o 
   3   7  13    13707.54    12950.66    862.24 o 
   4   7  13      924.57      957.36     69.81 o 
   5   7  13     2161.42     2182.14     99.35 o 
   6   7  13      605.63      604.41     73.82 o 
   7   7  13     1322.37     1411.02     93.85 o 
   8   7  13     1098.12     1039.46    105.17 o 
   9   7  13      199.12       18.13    125.33 o 
   0   8  13      190.03      230.89     61.75 o 
   1   8  13     3776.33     3764.88    231.95 o 
   2   8  13     1742.69     1630.58     93.45 o 
   3   8  13      366.86      359.19     55.79 o 
   4   8  13       20.25       -6.94     56.31 o 
   5   8  13      937.37      977.44     70.61 o 
   6   8  13      390.13      322.55     75.80 o 
   7   8  13       50.70       71.89     92.01 o 
   8   8  13      254.83      268.35    100.91 o 
   9   8  13      167.15      256.38    132.57 o 
   1   9  13     3936.45     3738.56    245.93 o 
   2   9  13      955.65      970.59     68.63 o 
   3   9  13       70.80       10.85     64.50 o 
   4   9  13      287.03      304.05     72.51 o 
   5   9  13       32.63       54.54     70.95 o 
   6   9  13      327.35      250.59     79.44 o 
   7   9  13      606.62      529.23    102.50 o 
   8   9  13      668.19      497.03    108.42 o 
   0  10  13        1.58      -10.52     84.66 o 
   1  10  13     1275.44     1356.02     74.94 o 
   2  10  13      707.82      851.31     73.15 o 
   3  10  13      823.15      765.38     76.21 o 
   4  10  13       56.20       54.49     75.02 o 
   5  10  13     2251.65     2179.40    141.46 o 
   6  10  13        0.75       -8.52     86.30 o 
   7  10  13        3.33      -10.31    100.19 o 
   8  10  13       63.92       28.12    108.83 o 
   1  11  13     3485.70     3712.50    257.01 o 
   2  11  13      485.75      497.20     76.41 o 
   3  11  13        8.45       -7.81     74.70 o 
   4  11  13      129.12       79.62     87.32 o 
   5  11  13     4135.39     3965.45    269.10 o 
   6  11  13      858.28      771.24    113.43 o 
   7  11  13      196.09      120.82    125.24 o 
   0  12  13     3297.44     3153.70    406.32 o 
   1  12  13       48.69      -10.83     82.97 o 
   2  12  13       74.55        9.09     78.43 o 
   3  12  13      326.38      312.46     84.64 o 
   4  12  13      177.60      129.91     93.32 o 
   5  12  13      431.41      309.25    108.46 o 
   6  12  13      187.59       86.89    112.00 o 
   7  12  13      431.66      301.75    133.32 o 
   1  13  13     1965.10     2242.16    122.42 o 
   2  13  13       58.16      -31.84     93.25 o 
   3  13  13      108.92       65.13     95.92 o 
   4  13  13       59.83      -23.33    105.51 o 
   5  13  13      784.21      690.80    118.50 o 
   6  13  13        1.23       64.00    116.97 o 
   0  14  13       51.22      207.44    156.66 o 
   1  14  13      357.23      481.08    113.93 o 
   2  14  13      268.58      192.19    102.78 o 
   3  14  13        3.36     -151.28    100.85 o 
   4  14  13        8.12     -139.09    114.66 o 
   5  14  13       97.64      160.16    122.29 o 
   1  15  13      987.03     1302.36    129.88 o 
   2  15  13      111.30       65.81    133.02 o 
   3  15  13        1.99      -10.34    131.29 o 
   0  16  13       20.24       22.16    178.29 o 
   1  16  13      133.99      -50.48    140.40 o 
   0   0  14    13304.73    13497.20   1808.12 o 
   1   0  14    13769.75    13504.02   1362.54 o 
   2   0  14     1562.59     1611.33    149.62 o 
   3   0  14    11068.30    10580.39    679.80 o 
   4   0  14       48.68      101.67     45.55 o 
   5   0  14     9195.84     8583.91    745.82 o 
   6   0  14    10014.80     9702.82    412.59 o 
   7   0  14      943.47     1012.58    121.37 o 
   8   0  14      128.21      323.15    122.57 o 
   9   0  14     1203.38     1404.86    153.07 o 
  10   0  14      200.17      308.49    181.74 o 
   1   1  14    22932.03    23164.55   1106.33 o 
   2   1  14     4199.70     3885.41    225.80 o 
   3   1  14     1561.34     1590.19     54.03 o 
   4   1  14     3062.05     2931.87    128.62 o 
   5   1  14    27779.89    27784.77   1070.45 o 
   6   1  14       81.76      134.78     68.05 o 
   7   1  14     1458.18     1476.64     90.94 o 
   8   1  14       62.32        2.57     84.14 o 
   9   1  14      148.64      216.61    103.96 o 
  10   1  14       18.22      102.58    142.87 o 
   0   2  14    14807.09    14711.59   1280.75 o 
   1   2  14     1747.82     1563.53     70.48 o 
   2   2  14      572.64      517.91     31.22 o 
   3   2  14      754.77      783.73     34.80 o 
   4   2  14        3.15       12.20     36.58 o 
   5   2  14     1558.03     1605.96     69.17 o 
   6   2  14      692.69      769.09     68.26 o 
   7   2  14        9.63       31.43     76.28 o 
   8   2  14      235.06      292.61     86.72 o 
   9   2  14      715.27      664.72    110.48 o 
  10   2  14      106.71       46.81    118.29 o 
   1   3  14    11817.78    11528.67    490.10 o 
   2   3  14     4250.47     4395.79    200.99 o 
   3   3  14     1975.36     2067.99    110.16 o 
   4   3  14     2082.27     1983.11     99.48 o 
   5   3  14      699.18      799.41     55.63 o 
   6   3  14      159.91      109.08     58.85 o 
   7   3  14       44.87      209.67     79.48 o 
   8   3  14      303.31      280.20     88.42 o 
   9   3  14      164.68      248.42    117.06 o 
  10   3  14      414.13      344.40    124.37 o 
   0   4  14     1856.41     1644.11    153.00 o 
   1   4  14    12428.71    12431.60    564.92 o 
   2   4  14     2823.07     2696.78    130.13 o 
   3   4  14     4749.98     4225.99    251.34 o 
   4   4  14     1007.58     1064.17     58.32 o 
   5   4  14      267.67      304.54     56.11 o 
   6   4  14       88.89      121.30     58.30 o 
   7   4  14      159.50      198.03     80.51 o 
   8   4  14      624.13      516.17    133.83 o 
   9   4  14      102.48        7.33    111.12 o 
  10   4  14       15.78       12.81    121.47 o 
   1   5  14     3626.13     3504.59    169.91 o 
   2   5  14     1601.37     1475.52     88.90 o 
   3   5  14     3727.85     3672.43    218.64 o 
   4   5  14     1717.06     1671.60    101.77 o 
   5   5  14      472.96      519.97     58.92 o 
   6   5  14      180.83      181.35     61.68 o 
   7   5  14       26.34       23.20     75.85 o 
   8   5  14      107.22       54.88    100.59 o 
   9   5  14      814.29      865.80    147.12 o 
   0   6  14      232.99      237.84     59.49 o 
   1   6  14       40.04       42.83     41.98 o 
   2   6  14      993.67      969.25     47.83 o 
   3   6  14      269.39      214.68     48.71 o 
   4   6  14      610.75      635.51     57.51 o 
   5   6  14      162.24      211.40     59.24 o 
   6   6  14       81.76       74.19     67.19 o 
   7   6  14     2380.45     2358.58    105.90 o 
   8   6  14        1.84       74.36    101.65 o 
   9   6  14      114.62      159.16    125.09 o 
   1   7  14     2099.05     1951.71    108.11 o 
   2   7  14      116.13      103.33     54.47 o 
   3   7  14     9410.35     8666.71    637.74 o 
   4   7  14       10.39      -32.25     58.18 o 
   5   7  14     2210.71     2140.94    114.32 o 
   6   7  14        1.89       13.51     67.10 o 
   7   7  14      764.60      914.95     92.06 o 
   8   7  14       31.55       60.30     96.61 o 
   9   7  14      277.08      265.42    130.72 o 
   0   8  14       22.08       34.38     73.94 o 
   1   8  14     3530.49     3237.67    184.07 o 
   2   8  14      237.90      219.78     60.86 o 
   3   8  14     1169.90     1180.62     90.95 o 
   4   8  14      361.14      361.39     62.71 o 
   5   8  14      895.01      945.91     81.04 o 
   6   8  14      141.47      100.35     75.50 o 
   7   8  14     1301.81     1186.09    106.97 o 
   8   8  14       72.07       76.75    101.30 o 
   1   9  14     2401.20     2376.14    116.98 o 
   2   9  14      627.64      590.14     68.00 o 
   3   9  14     2519.13     2555.08    166.32 o 
   4   9  14       10.44      -26.15     71.39 o 
   5   9  14     3721.68     3687.28    205.53 o 
   6   9  14      204.78       73.20     79.85 o 
   7   9  14      258.60      305.78    101.93 o 
   8   9  14      299.15      251.38    108.22 o 
   0  10  14       33.72      -14.18     86.30 o 
   1  10  14     1814.97     1873.22    117.75 o 
   2  10  14      254.94      194.09     70.12 o 
   3  10  14        3.74       11.93     72.83 o 
   4  10  14       23.56      -31.21     76.86 o 
   5  10  14      248.53      206.69     90.44 o 
   6  10  14       75.15      100.87    102.53 o 
   7  10  14       85.58      102.04    103.48 o 
   8  10  14      243.31      279.55    114.57 o 
   1  11  14     1067.54     1274.44     91.42 o 
   2  11  14       28.80        9.93     73.98 o 
   3  11  14      488.06      511.29     82.74 o 
   4  11  14       14.44      -68.78     88.26 o 
   5  11  14       34.66       88.20     94.96 o 
   6  11  14       72.86       30.78    107.87 o 
   7  11  14       45.59       70.90    128.06 o 
   0  12  14       12.68        3.51    134.99 o 
   1  12  14       60.36       89.10     86.62 o 
   2  12  14      280.95      340.90     83.67 o 
   3  12  14       14.63      -26.57     84.41 o 
   4  12  14       56.72      -40.41     94.40 o 
   5  12  14        8.35       20.02    106.97 o 
   6  12  14       47.44       24.96    114.11 o 
   1  13  14      188.60      258.69    107.76 o 
   2  13  14        8.38      -57.98     94.91 o 
   3  13  14      122.47      109.89     98.81 o 
   4  13  14      599.44      375.54    103.56 o 
   5  13  14      272.50      321.74    116.35 o 
   0  14  14       85.06      180.90    161.97 o 
   1  14  14      435.06      446.25    116.82 o 
   2  14  14      966.86      996.44    123.44 o 
   3  14  14      481.49      414.39    119.20 o 
   4  14  14      160.80       86.63    118.65 o 
   1  15  14      173.25      251.80    122.69 o 
   2  15  14      219.74       12.51    135.56 o 
   3  15  14      976.61     1063.94    144.58 o 
   1   1  15     5576.57     5750.45    286.32 o 
   2   1  15      276.69      384.31     31.71 o 
   3   1  15      613.61      796.76     37.07 o 
   4   1  15      139.03      187.40     37.28 o 
   5   1  15     9354.14     9077.03    318.08 o 
   6   1  15      749.67      851.36     79.78 o 
   7   1  15      229.47      333.35     81.91 o 
   8   1  15      235.37      124.02     88.05 o 
   9   1  15       74.18       94.67     95.31 o 
  10   1  15      154.58      168.62    130.69 o 
   0   2  15     9409.83     9274.84    845.84 o 
   1   2  15      480.49      614.84     55.33 o 
   2   2  15     1096.56     1123.08     70.20 o 
   3   2  15      295.94      307.44     37.51 o 
   4   2  15        4.72       18.30     43.89 o 
   5   2  15      196.06      237.82     50.85 o 
   6   2  15      221.82      263.79     65.93 o 
   7   2  15        3.82        9.59     79.12 o 
   8   2  15      191.00      244.63     89.42 o 
   9   2  15      301.28      373.63    110.62 o 
  10   2  15       55.92        8.81    144.45 o 
   1   3  15    19998.67    20893.29    934.50 o 
   2   3  15     1296.24     1272.19     72.17 o 
   3   3  15    12550.12    11416.04    662.61 o 
   4   3  15     3415.42     3212.87    179.36 o 
   5   3  15     4461.83     4120.14    158.98 o 
   6   3  15      549.14      659.15     62.64 o 
   7   3  15     5142.78     4918.45    204.38 o 
   8   3  15       28.36       58.13     88.81 o 
   9   3  15       24.65      -15.13    117.23 o 
   0   4  15      421.75      453.78     60.62 o 
   1   4  15       36.44       21.12     34.35 o 
   2   4  15     6261.94     5995.72    332.39 o 
   3   4  15     1211.02     1251.21     91.06 o 
   4   4  15      834.05      847.44     56.14 o 
   5   4  15     1640.42     1604.98     67.42 o 
   6   4  15     1583.78     1571.11     76.86 o 
   7   4  15        1.56      -28.99     75.28 o 
   8   4  15      396.55      525.48    117.61 o 
   9   4  15      146.54       69.68    117.18 o 
   1   5  15    16834.68    16774.38   1006.37 o 
   2   5  15     1167.39     1302.04     83.10 o 
   3   5  15     1931.05     1853.59    130.90 o 
   4   5  15      752.76      774.41     60.94 o 
   5   5  15     6864.78     6586.23    356.96 o 
   6   5  15      425.18      439.29     66.61 o 
   7   5  15      205.73      277.29     80.79 o 
   8   5  15       21.72      -40.43    109.22 o 
   9   5  15      595.80      669.20    146.89 o 
   0   6  15     8894.96     8380.14    628.76 o 
   1   6  15      989.68     1115.34     55.95 o 
   2   6  15     1562.65     1465.95    126.80 o 
   3   6  15       35.13       42.44     49.48 o 
   4   6  15      105.74       67.32     54.60 o 
   5   6  15     1182.03     1182.69     92.16 o 
   6   6  15       19.47      -20.66     68.60 o 
   7   6  15      118.59      156.13     82.78 o 
   8   6  15      448.76      472.24    123.15 o 
   9   6  15      231.47      209.77    139.94 o 
   1   7  15     1481.85     1456.11     86.17 o 
   2   7  15     6012.61     5729.15    472.58 o 
   3   7  15      100.47      149.64     54.52 o 
   4   7  15     2278.02     2153.83    147.68 o 
   5   7  15      381.84      429.39     67.07 o 
   6   7  15      504.86      527.42     73.55 o 
   7   7  15      445.44      486.96     90.97 o 
   8   7  15      817.15      854.89    117.80 o 
   9   7  15       43.69       92.16    129.79 o 
   0   8  15     4810.29     4854.56    377.60 o 
   1   8  15     2412.58     2337.86    171.53 o 
   2   8  15      401.88      307.84     64.42 o 
   3   8  15       31.73       64.18     65.73 o 
   4   8  15      107.66      106.43     70.51 o 
   5   8  15       76.79       76.78     67.37 o 
   6   8  15      833.65      849.28     84.91 o 
   7   8  15      124.86      149.20     97.67 o 
   8   8  15      267.60      346.29    106.01 o 
   1   9  15       84.60       76.80     62.62 o 
   2   9  15      353.62      325.01     68.99 o 
   3   9  15     5056.73     5059.44    345.53 o 
   4   9  15     3334.55     3164.47    237.06 o 
   5   9  15      238.64      226.58     81.76 o 
   6   9  15      601.77      516.47     86.23 o 
   7   9  15        0.75       -2.81     93.66 o 
   8   9  15      181.73      221.73    110.40 o 
   0  10  15     2553.52     2307.34    230.24 o 
   1  10  15       24.80       27.53     67.67 o 
   2  10  15      631.90      642.60     76.67 o 
   3  10  15      206.73      233.65     77.50 o 
   4  10  15       76.60       32.14     80.88 o 
   5  10  15       19.63      -43.66     91.01 o 
   6  10  15     2042.18     1950.71    191.40 o 
   7  10  15      373.18      328.77    113.48 o 
   1  11  15     2035.94     1988.66    151.31 o 
   2  11  15      503.71      509.45     82.19 o 
   3  11  15     1880.90     1963.61    124.60 o 
   4  11  15     1211.16     1251.37    108.21 o 
   5  11  15      973.09      932.53    105.15 o 
   6  11  15      280.89      256.44    113.21 o 
   7  11  15       28.63      -43.69    115.98 o 
   0  12  15     1709.01     2077.25    233.40 o 
   1  12  15      265.29      206.47    101.52 o 
   2  12  15        3.63      -40.06     82.69 o 
   3  12  15       34.67       -1.64     87.18 o 
   4  12  15      335.24      177.42     98.55 o 
   5  12  15       26.89      -78.65    108.83 o 
   6  12  15        6.84      -51.66    115.88 o 
   1  13  15     1158.16     1227.55    165.18 o 
   2  13  15      126.47      204.58    100.31 o 
   3  13  15     1940.69     1997.20    123.23 o 
   4  13  15        4.25      -69.81    101.33 o 
   5  13  15      268.13      165.65    117.66 o 
   0  14  15       58.55       54.56    164.97 o 
   1  14  15        9.05      -74.00    114.75 o 
   2  14  15      653.69      674.26    122.47 o 
   3  14  15       23.70     -138.84    115.95 o 
   4  14  15        2.39      -36.90    118.16 o 
   1  15  15      315.74      299.30    126.08 o 
   2  15  15       14.32      -90.21    137.85 o 
   0   0  16      459.26      546.88     73.04 o 
   1   0  16      937.50      890.67     92.81 o 
   2   0  16       59.36       15.00     44.05 o 
   3   0  16      260.85      255.03     50.61 o 
   4   0  16       24.65       74.86     51.87 o 
   5   0  16     1872.77     1947.34    150.25 o 
   6   0  16     1194.37     1379.05    139.60 o 
   7   0  16     6222.56     5916.28    364.85 o 
   8   0  16      661.93      651.20    137.95 o 
   9   0  16       19.00      148.25    140.29 o 
   1   1  16     7525.10     7157.06    385.04 o 
   2   1  16     1044.18     1025.99     61.96 o 
   3   1  16    35599.06    35535.95   1537.72 o 
   4   1  16      420.40      437.88     45.43 o 
   5   1  16      250.73      362.39     56.11 o 
   6   1  16      216.27      228.05     76.59 o 
   7   1  16     2438.20     2561.95    116.07 o 
   8   1  16      266.53      255.45     93.29 o 
   9   1  16     1892.75     1944.54    144.92 o 
   0   2  16     6445.00     6229.02    632.68 o 
   1   2  16    23933.57    23735.85   1220.84 o 
   2   2  16      163.77      197.75     33.08 o 
   3   2  16      312.18      277.95     39.88 o 
   4   2  16      211.60      262.32     49.28 o 
   5   2  16      285.96      257.75     53.95 o 
   6   2  16       19.95        3.75     74.60 o 
   7   2  16     1462.68     1512.72     99.47 o 
   8   2  16      384.04      271.60     94.26 o 
   9   2  16      215.33      373.85    113.87 o 
   1   3  16        2.43      103.83     36.86 o 
   2   3  16      314.91      255.52     39.01 o 
   3   3  16    14026.49    12978.28    794.65 o 
   4   3  16      240.25      268.41     50.98 o 
   5   3  16        6.01       63.21     54.08 o 
   6   3  16      286.28      285.55     66.05 o 
   7   3  16      638.67      867.63     95.07 o 
   8   3  16        1.53      -55.29     92.07 o 
   9   3  16       41.99        0.05    121.06 o 
   0   4  16      914.35      937.75    106.08 o 
   1   4  16     4396.43     4510.54    228.92 o 
   2   4  16     1621.08     1460.52     82.67 o 
   3   4  16      462.45      539.88     51.92 o 
   4   4  16      239.94      171.91     52.19 o 
   5   4  16     1471.51     1549.61     85.89 o 
   6   4  16      154.18      202.11     63.63 o 
   7   4  16      649.15      796.23     96.02 o 
   8   4  16      112.33      114.26    105.88 o 
   9   4  16       74.47      164.35    109.24 o 
   1   5  16     5108.82     4963.23    250.92 o 
   2   5  16     1176.68     1200.54     77.79 o 
   3   5  16       48.28       13.86     49.27 o 
   4   5  16     1416.53     1417.12     86.58 o 
   5   5  16     2361.62     2518.37    167.05 o 
   6   5  16       88.69      114.72     68.35 o 
   7   5  16      245.09      312.17     91.10 o 
   8   5  16       64.77       16.89    116.73 o 
   9   5  16       87.88      111.91    123.09 o 
   0   6  16      212.55      276.55     66.21 o 
   1   6  16     1412.12     1443.80     69.27 o 
   2   6  16     3060.88     2730.37    191.08 o 
   3   6  16     3297.00     3015.55    223.95 o 
   4   6  16      622.47      595.32     65.71 o 
   5   6  16     2057.52     2049.00    114.63 o 
   6   6  16      268.85      236.58     73.66 o 
   7   6  16       34.36       22.07     83.43 o 
   8   6  16        3.99      -25.43    115.54 o 
   9   6  16      182.96       -0.34    141.08 o 
   1   7  16    11378.35    10687.51    649.68 o 
   2   7  16      778.68      735.91     73.51 o 
   3   7  16      929.12      908.86     71.80 o 
   4   7  16      590.74      595.62     65.81 o 
   5   7  16     1889.11     1846.47    154.96 o 
   6   7  16      258.62      274.90     73.15 o 
   7   7  16     1483.72     1380.52    102.26 o 
   8   7  16        3.28      130.00    110.18 o 
   0   8  16      124.61      197.61     75.17 o 
   1   8  16      298.54      315.15     77.79 o 
   2   8  16       87.42      123.76     70.69 o 
   3   8  16       20.89       15.83     68.97 o 
   4   8  16      348.39      388.81     76.58 o 
   5   8  16     1202.14     1112.74     88.38 o 
   6   8  16      410.84      285.15     81.59 o 
   7   8  16      170.05      179.04     87.26 o 
   8   8  16        1.15        3.52    104.98 o 
   1   9  16     3711.45     3592.42    248.92 o 
   2   9  16       18.71        7.44     68.83 o 
   3   9  16     1316.07     1511.04    120.87 o 
   4   9  16        7.21      -60.75     77.49 o 
   5   9  16     1366.92     1389.79    136.45 o 
   6   9  16       19.33       -5.64     93.46 o 
   7   9  16      883.99      812.48    103.67 o 
   8   9  16        3.14       11.13    110.41 o 
   0  10  16      419.49      446.31    127.33 o 
   1  10  16       48.94       -5.29     77.87 o 
   2  10  16       19.66       27.44     73.55 o 
   3  10  16      405.20      310.02     82.02 o 
   4  10  16       58.81        5.48     83.03 o 
   5  10  16       12.94      -69.35     93.21 o 
   6  10  16       53.02      -20.16     98.64 o 
   7  10  16       17.23      -25.33    112.48 o 
   1  11  16        7.98      -32.69     82.93 o 
   2  11  16      283.05      252.29     83.18 o 
   3  11  16     1693.53     1832.14    136.60 o 
   4  11  16       14.39      -72.30     87.89 o 
   5  11  16       10.71      -49.76     98.49 o 
   6  11  16       67.20      -39.00    112.87 o 
   0  12  16      628.78      626.51    153.03 o 
   1  12  16      918.80     1037.76    113.03 o 
   2  12  16       73.62      -11.93     94.04 o 
   3  12  16     1046.67     1066.25     97.46 o 
   4  12  16       29.60      -44.42     99.18 o 
   5  12  16        6.70     -133.53    111.36 o 
   6  12  16      164.22        9.80    119.11 o 
   1  13  16       36.02       -0.87    109.87 o 
   2  13  16      293.69      231.64    103.33 o 
   3  13  16       10.49       45.69     95.50 o 
   4  13  16      151.99       20.37    104.64 o 
   5  13  16      762.83      781.91    158.49 o 
   0  14  16        8.12     -246.36    164.24 o 
   1  14  16       79.24       17.72    117.98 o 
   2  14  16      102.62       75.27    120.38 o 
   3  14  16      298.55      123.08    123.37 o 
   1  15  16      564.86      799.78    133.97 o 
   1   1  17      683.48      714.18     48.76 o 
   2   1  17     1567.94     1494.36    102.38 o 
   3   1  17      815.32      941.27     47.00 o 
   4   1  17      813.24      813.82     51.57 o 
   5   1  17     3919.91     3613.28    157.09 o 
   6   1  17       38.49      130.44     79.05 o 
   7   1  17      696.60      748.28     94.26 o 
   8   1  17      621.85      673.68    101.40 o 
   9   1  17      645.74      735.34    110.65 o 
   0   2  17     2067.73     1938.27    208.63 o 
   1   2  17     1291.19     1379.27    101.09 o 
   2   2  17      575.03      537.11     42.51 o 
   3   2  17     1437.91     1384.39     64.92 o 
   4   2  17     1637.81     1588.62     82.84 o 
   5   2  17      191.53      224.77     56.89 o 
   6   2  17      107.70       66.16     79.64 o 
   7   2  17      410.70      428.69     91.53 o 
   8   2  17       82.57       74.32     96.08 o 
   9   2  17        5.33       82.15    113.14 o 
   1   3  17    10300.80     9480.54    534.24 o 
   2   3  17      176.93      148.32     41.04 o 
   3   3  17    10393.61     9529.15    676.72 o 
   4   3  17       83.58      149.54     52.78 o 
   5   3  17     5270.71     5182.53    247.32 o 
   6   3  17       73.79       66.93     66.61 o 
   7   3  17     1394.96     1441.39    109.64 o 
   8   3  17      378.33      317.60    100.31 o 
   9   3  17       70.07      143.10    117.74 o 
   0   4  17     1073.24     1180.89     84.16 o 
   1   4  17       40.58       64.06     40.50 o 
   2   4  17     6058.52     5872.12    323.95 o 
   3   4  17        8.80      -21.53     49.46 o 
   4   4  17      257.56      261.84     55.91 o 
   5   4  17      777.38      902.84     66.68 o 
   6   4  17     1308.58     1395.57     76.36 o 
   7   4  17     1079.41     1034.18    102.55 o 
   8   4  17      745.27      896.46    118.70 o 
   9   4  17      630.97      562.84    133.60 o 
   1   5  17     7698.85     7674.10    382.67 o 
   2   5  17     6720.65     6145.83    334.67 o 
   3   5  17     2999.53     2880.43    205.41 o 
   4   5  17     4105.32     3806.49    237.76 o 
   5   5  17     4079.82     3756.05    220.12 o 
   6   5  17     3223.43     2920.82    136.45 o 
   7   5  17       11.53        9.24     83.96 o 
   8   5  17       56.45       55.21    121.21 o 
   9   5  17      671.24      671.65    135.19 o 
   0   6  17     4632.18     4568.06    351.10 o 
   1   6  17      271.10      254.39     54.55 o 
   2   6  17      893.73     1001.63     71.15 o 
   3   6  17      360.88      397.62     66.30 o 
   4   6  17      258.92      199.08     61.10 o 
   5   6  17       85.05      140.76     69.32 o 
   6   6  17      367.08      357.33     77.93 o 
   7   6  17        1.95      -53.81     98.54 o 
   8   6  17      392.63      473.12    114.88 o 
   1   7  17       36.47       45.58     56.37 o 
   2   7  17     2021.30     2087.82    132.95 o 
   3   7  17      490.69      510.38     76.48 o 
   4   7  17      396.09      340.99     79.38 o 
   5   7  17      182.53      227.65     73.88 o 
   6   7  17       42.84       25.50     73.42 o 
   7   7  17      469.89      489.88     88.59 o 
   8   7  17      163.45      175.54    138.74 o 
   0   8  17     2904.73     2737.48    232.35 o 
   1   8  17      458.12      448.40     76.01 o 
   2   8  17     2870.62     2450.13    241.34 o 
   3   8  17       12.78       44.25     77.82 o 
   4   8  17       61.64       -7.16     75.82 o 
   5   8  17      475.87      398.48     83.68 o 
   6   8  17       95.47       94.73     82.02 o 
   7   8  17       15.72       57.08     88.29 o 
   8   8  17      594.46      596.46    127.00 o 
   1   9  17       20.13        7.15     68.98 o 
   2   9  17      347.31      332.84     75.34 o 
   3   9  17       76.92      126.74     77.52 o 
   4   9  17     3888.24     3794.05    271.72 o 
   5   9  17       67.10      -16.23     84.90 o 
   6   9  17     1716.69     1745.71    112.42 o 
   7   9  17      645.58      692.52    127.00 o 
   0  10  17      323.53      302.94    131.88 o 
   1  10  17        2.97       11.38     91.22 o 
   2  10  17     1959.10     1855.41    140.02 o 
   3  10  17       82.29       24.39     82.58 o 
   4  10  17       37.93      -69.93     84.97 o 
   5  10  17      450.28      315.70    100.61 o 
   6  10  17      422.54      236.90    103.74 o 
   7  10  17      199.87       40.86    115.95 o 
   1  11  17     1916.55     1951.85    142.55 o 
   2  11  17      441.17      482.72     87.30 o 
   3  11  17     1666.44     1907.11    101.99 o 
   4  11  17      378.18      384.52     93.90 o 
   5  11  17      427.62      234.17    104.14 o 
   6  11  17      222.95       55.98    114.98 o 
   0  12  17     2070.35     2178.93    312.40 o 
   1  12  17        2.77       17.54    106.84 o 
   2  12  17       56.39       48.33     98.10 o 
   3  12  17       86.68       69.30     92.32 o 
   4  12  17      133.57        8.96    102.86 o 
   5  12  17       81.38      -68.87    107.00 o 
   1  13  17     1040.99     1201.57    157.35 o 
   2  13  17      391.04      368.25    118.44 o 
   3  13  17     1576.87     1518.44    119.94 o 
   4  13  17      599.66      647.91    113.86 o 
   0  14  17      204.53      114.13    175.43 o 
   1  14  17       65.77       20.22    120.45 o 
   2  14  17      180.67       68.05    122.86 o 
   3  14  17        4.59      -44.49    123.21 o 
   0   0  18     3464.91     2918.83    495.25 o 
   1   0  18     8018.28     7391.32    778.36 o 
   2   0  18      558.02      510.95     56.93 o 
   3   0  18     3313.55     2813.52    238.89 o 
   4   0  18      254.74      187.65     80.28 o 
   5   0  18       49.89       77.91    107.01 o 
   6   0  18      564.17      558.43    124.82 o 
   7   0  18       98.54      105.40    127.44 o 
   8   0  18        5.64       -6.30    135.40 o 
   9   0  18      171.35      205.55    151.85 o 
   1   1  18    20683.80    20565.41   1191.93 o 
   2   1  18     1622.75     1519.04    109.05 o 
   3   1  18      794.08      868.21     48.89 o 
   4   1  18       83.91       94.94     48.36 o 
   5   1  18     7455.21     7515.82    340.84 o 
   6   1  18      227.80      332.16     85.10 o 
   7   1  18      613.81      756.84     97.55 o 
   8   1  18      204.54      214.02    100.21 o 
   9   1  18        2.53       65.82    106.14 o 
   0   2  18     6724.81     5673.54    577.87 o 
   1   2  18     5066.53     4940.47    278.83 o 
   2   2  18     1957.99     1837.11    103.62 o 
   3   2  18      311.33      307.74     48.38 o 
   4   2  18     2859.42     2762.07    100.83 o 
   5   2  18     3112.67     2814.88    114.02 o 
   6   2  18     1272.39     1514.41     98.35 o 
   7   2  18      826.17      982.32    102.58 o 
   8   2  18       86.83      188.60    102.00 o 
   9   2  18      731.55      893.19    128.74 o 
   1   3  18     5475.40     5261.55    266.53 o 
   2   3  18      409.25      426.08     46.22 o 
   3   3  18     1499.39     1585.37    105.89 o 
   4   3  18     3361.70     3066.89    168.59 o 
   5   3  18     6525.91     6025.87    305.88 o 
   6   3  18        3.38       47.27     69.08 o 
   7   3  18      566.31      537.44     98.80 o 
   8   3  18       45.94      115.07    101.86 o 
   9   3  18        3.66       27.29    118.68 o 
   0   4  18      195.43      197.13     68.52 o 
   1   4  18     2759.42     2630.17    124.73 o 
   2   4  18      458.85      478.28     51.54 o 
   3   4  18       11.68      -35.18     52.45 o 
   4   4  18      235.26      216.70     59.13 o 
   5   4  18     1006.01     1031.22     71.05 o 
   6   4  18       17.34       48.78     72.06 o 
   7   4  18      634.82      690.46    102.95 o 
   8   4  18       23.14      -21.26    100.87 o 
   9   4  18       77.13      147.06    134.01 o 
   1   5  18       55.53       24.06     49.11 o 
   2   5  18     3087.69     2701.16    162.25 o 
   3   5  18     6020.88     5674.00    393.94 o 
   4   5  18       45.03       -3.33     59.17 o 
   5   5  18        9.81      107.58     65.58 o 
   6   5  18      357.57      418.75     73.94 o 
   7   5  18       19.02       93.82     97.00 o 
   8   5  18      333.23      459.85    129.72 o 
   0   6  18     1838.10     1871.18    120.36 o 
   1   6  18      238.29      286.46     58.62 o 
   2   6  18     1627.05     1672.78    107.02 o 
   3   6  18      126.24      127.60     67.19 o 
   4   6  18       15.17        5.71     62.00 o 
   5   6  18       77.32      114.08     67.94 o 
   6   6  18       89.57       88.98     73.26 o 
   7   6  18      898.93      920.30     96.23 o 
   8   6  18      193.06      176.10    113.31 o 
   1   7  18     7225.37     6902.28    431.97 o 
   2   7  18      128.00       42.55     67.93 o 
   3   7  18     6334.95     6070.73    438.14 o 
   4   7  18       25.49      -24.17     73.84 o 
   5   7  18     2393.50     2389.51    230.55 o 
   6   7  18      194.72      190.77     86.58 o 
   7   7  18      447.41      454.63     95.07 o 
   8   7  18      157.67      142.54    126.78 o 
   0   8  18     1366.07     1556.44    152.30 o 
   1   8  18      632.74      696.20     81.60 o 
   2   8  18        7.46       27.43     78.42 o 
   3   8  18       74.24       50.61     88.75 o 
   4   8  18      280.88      225.36     94.83 o 
   5   8  18       80.57      -44.95     86.73 o 
   6   8  18      494.13      366.11     92.02 o 
   7   8  18       11.96       20.38     94.44 o 
   1   9  18     2717.28     2695.71    170.93 o 
   2   9  18       88.64       84.95     82.89 o 
   3   9  18     2674.01     2463.76    192.48 o 
   4   9  18       86.48       76.03     85.40 o 
   5   9  18     1767.57     1975.50    211.17 o 
   6   9  18       75.04      112.06     99.36 o 
   7   9  18      294.91       84.20    112.04 o 
   0  10  18      575.31      558.72    142.76 o 
   1  10  18      182.99      221.72     89.35 o 
   2  10  18      609.88      638.55     93.02 o 
   3  10  18      558.97      575.07     90.38 o 
   4  10  18      339.40      270.34     91.26 o 
   5  10  18       50.21       53.22     99.53 o 
   6  10  18      352.74      328.89    107.98 o 
   1  11  18      150.08      201.55    105.20 o 
   2  11  18      125.29       49.38     93.82 o 
   3  11  18       98.13       76.40     89.83 o 
   4  11  18      154.13      155.35     94.69 o 
   5  11  18      310.53      208.02    106.03 o 
   6  11  18       63.12      -88.47    117.12 o 
   0  12  18      801.67      762.46    165.34 o 
   1  12  18      208.97      165.16    111.05 o 
   2  12  18        0.84      -14.76     99.28 o 
   3  12  18       99.60        1.34     94.90 o 
   4  12  18      354.39      362.32    109.13 o 
   5  12  18        1.03     -125.52    108.02 o 
   1  13  18      101.01       92.27    118.15 o 
   2  13  18       31.31      -84.64    117.34 o 
   3  13  18      561.36      526.61    116.10 o 
   4  13  18       84.36        4.35    112.20 o 
   0  14  18       27.10       86.95    175.09 o 
   1  14  18      167.48       52.45    124.27 o 
   2  14  18        5.78      -66.59    124.39 o 
   1   1  19     5120.94     4778.77    380.08 o 
   2   1  19      407.68      382.12     46.53 o 
   3   1  19     3175.28     3106.10    150.35 o 
   4   1  19      290.89      294.56     57.56 o 
   5   1  19      779.58      950.52     88.77 o 
   6   1  19      797.12      885.98     97.03 o 
   7   1  19       89.18      159.07     95.93 o 
   8   1  19      233.45      229.88    103.70 o 
   9   1  19      208.55      111.55    110.86 o 
   0   2  19     2579.65     2295.78    304.46 o 
   1   2  19     1086.74     1181.78     59.04 o 
   2   2  19     1054.85     1075.37     68.64 o 
   3   2  19        2.07       13.11     48.88 o 
   4   2  19       31.18      116.01     56.76 o 
   5   2  19     1438.53     1378.74     77.23 o 
   6   2  19       79.08      113.30     88.44 o 
   7   2  19     1544.11     1577.78    111.96 o 
   8   2  19       52.27      132.25    103.83 o 
   9   2  19      152.27      153.92    112.53 o 
   1   3  19     5610.52     5334.65    294.52 o 
   2   3  19     2014.22     1958.60    111.04 o 
   3   3  19     6075.90     6023.43    270.52 o 
   4   3  19     2519.70     2396.20    135.78 o 
   5   3  19     1580.69     1723.37     87.12 o 
   6   3  19     2207.91     2205.77    104.03 o 
   7   3  19     1801.49     1864.31    116.27 o 
   8   3  19      216.40      239.76    107.16 o 
   9   3  19      348.30      397.44    129.51 o 
   0   4  19     9129.12     9197.04    732.19 o 
   1   4  19     1920.11     1811.82     95.54 o 
   2   4  19      420.13      374.31     58.33 o 
   3   4  19      530.71      479.65     70.52 o 
   4   4  19      535.27      512.84     64.92 o 
   5   4  19      303.26      327.60     67.81 o 
   6   4  19      996.20      987.62     83.95 o 
   7   4  19       97.22       67.25     99.06 o 
   8   4  19       77.84       51.07    106.47 o 
   1   5  19     2021.57     1993.08    114.51 o 
   2   5  19       83.87       24.45     62.73 o 
   3   5  19     6097.42     5692.13    462.03 o 
   4   5  19      736.42      650.98     68.00 o 
   5   5  19      784.74      801.78     74.53 o 
   6   5  19       16.82       40.10     73.06 o 
   7   5  19     1730.83     1735.19    117.98 o 
   8   5  19      162.10       96.37    129.46 o 
   0   6  19     7380.33     7226.27    523.12 o 
   1   6  19      337.38      277.89     61.54 o 
   2   6  19      464.94      395.86     70.21 o 
   3   6  19      512.55      516.31     74.29 o 
   4   6  19       76.78       56.14     72.95 o 
   5   6  19        0.34       11.61     70.40 o 
   6   6  19     1724.01     1612.24    111.30 o 
   7   6  19      388.64      279.64     93.04 o 
   8   6  19       25.61      119.30    114.58 o 
   1   7  19     1402.52     1533.67    113.23 o 
   2   7  19     1018.37     1311.58     93.29 o 
   3   7  19     2147.22     2173.41    158.25 o 
   4   7  19     2743.97     2638.72    211.90 o 
   5   7  19      602.63      675.53    110.51 o 
   6   7  19      154.95      154.54     93.09 o 
   7   7  19       73.63      -20.30     91.43 o 
   8   7  19       39.35        5.16    119.87 o 
   0   8  19     1300.71     1491.27    193.68 o 
   1   8  19     2119.73     2007.32    130.91 o 
   2   8  19      215.26      144.39     76.12 o 
   3   8  19      143.60       99.29     86.62 o 
   4   8  19        7.11       -3.08     88.08 o 
   5   8  19      215.93      113.93     93.15 o 
   6   8  19      807.37      815.48    103.34 o 
   7   8  19       27.16        2.89    107.59 o 
   1   9  19     2592.17     2706.35    224.49 o 
   2   9  19      108.71      133.77     81.01 o 
   3   9  19      197.60      272.05     85.77 o 
   4   9  19       37.42      -29.13     92.39 o 
   5   9  19      465.04      451.13    107.97 o 
   6   9  19        1.86     -103.86    106.23 o 
   7   9  19       32.06       -4.74    112.25 o 
   0  10  19      823.64      744.73    198.86 o 
   1  10  19      284.34      393.61     94.08 o 
   2  10  19      664.12      708.55     90.84 o 
   3  10  19      104.71      113.35     94.91 o 
   4  10  19        9.25      -63.18     96.91 o 
   5  10  19      265.89      199.73     96.91 o 
   6  10  19       12.39     -115.07    105.00 o 
   1  11  19     1939.82     1915.13    170.71 o 
   2  11  19     1660.20     1567.45    180.44 o 
   3  11  19      344.98      301.24    102.50 o 
   4  11  19      441.33      439.17    100.72 o 
   5  11  19     1053.99      997.84    120.42 o 
   0  12  19        7.91      -60.90    159.09 o 
   1  12  19        9.49      -84.21    112.03 o 
   2  12  19      314.12      244.92    117.07 o 
   3  12  19     1134.64     1107.48    116.70 o 
   4  12  19      582.45      446.08    112.84 o 
   1  13  19      758.14      751.99    126.91 o 
   2  13  19       53.70      -73.95    120.27 o 
   3  13  19      176.62       91.64    112.59 o 
   0  14  19       48.77       -6.14    180.00 o 
   1  14  19       18.23      -85.80    126.93 o 
   0   0  20     7241.86     6566.51   1084.36 o 
   1   0  20     6886.38     6576.68    764.52 o 
   2   0  20    17441.54    17060.51    744.36 o 
   3   0  20     1131.70     1161.06     88.69 o 
   4   0  20      655.05      573.25     96.72 o 
   5   0  20      248.17      247.26    122.59 o 
   6   0  20      751.80      660.07    140.98 o 
   7   0  20     2805.55     2500.95    173.31 o 
   8   0  20      680.68      616.71    159.68 o 
   1   1  20     1495.65     1424.03     77.00 o 
   2   1  20     7648.96     7331.90    267.82 o 
   3   1  20     9882.73     9232.58    549.78 o 
   4   1  20     1375.40     1343.34     82.71 o 
   5   1  20     1355.09     1574.54    100.80 o 
   6   1  20     1440.90     1368.19    117.86 o 
   7   1  20      449.41      530.36    105.08 o 
   8   1  20        0.71      -84.23    105.43 o 
   0   2  20       98.27      140.22     72.10 o 
   1   2  20      423.56      517.08     50.64 o 
   2   2  20     1070.91     1107.36     81.79 o 
   3   2  20       41.74       72.96     52.54 o 
   4   2  20     1335.22     1323.44     83.52 o 
   5   2  20      426.24      417.32     79.77 o 
   6   2  20      673.89      716.58     99.91 o 
   7   2  20      488.29      576.26    105.65 o 
   8   2  20      857.86      986.72    117.00 o 
   1   3  20      650.74      681.36     57.25 o 
   2   3  20       28.33      -23.35     51.38 o 
   3   3  20     4283.76     3850.24    286.39 o 
   4   3  20     1924.02     1951.77    122.52 o 
   5   3  20        0.92       62.01     70.07 o 
   6   3  20      427.60      461.34     97.38 o 
   7   3  20       22.80      -30.68     99.91 o 
   8   3  20      169.42      116.49    110.20 o 
   0   4  20     3750.49     3645.34    287.13 o 
   1   4  20      717.14      760.38     59.70 o 
   2   4  20     2056.37     2085.80    142.53 o 
   3   4  20      539.46      401.56     63.00 o 
   4   4  20      155.36      120.21     64.49 o 
   5   4  20      364.05      381.49     71.98 o 
   6   4  20      407.62      418.87     82.53 o 
   7   4  20      184.12      201.74    104.83 o 
   8   4  20      311.31      392.28    114.86 o 
   1   5  20     1760.60     1814.63    106.01 o 
   2   5  20      398.41      348.89     70.42 o 
   3   5  20       16.24        2.54     68.39 o 
   4   5  20      309.30      282.25     74.33 o 
   5   5  20      278.89      362.89     73.95 o 
   6   5  20       29.34        0.60     79.72 o 
   7   5  20       57.12      174.10     94.60 o 
   8   5  20       22.88       59.39    121.96 o 
   0   6  20     1303.61     1461.37    130.93 o 
   1   6  20        2.41        2.77     62.31 o 
   2   6  20       21.09       -3.57     69.98 o 
   3   6  20       99.90       57.26     73.84 o 
   4   6  20        3.46      -11.36     76.32 o 
   5   6  20      257.73      244.14     83.05 o 
   6   6  20      278.91      273.25     80.45 o 
   7   6  20      223.19      326.94     98.60 o 
   8   6  20        0.61      -11.00    117.77 o 
   1   7  20     3119.68     3062.75    210.93 o 
   2   7  20      127.71      124.06     76.23 o 
   3   7  20     2425.74     2324.65    172.77 o 
   4   7  20     1011.11      980.98    103.54 o 
   5   7  20     3657.07     3512.36    317.60 o 
   6   7  20       70.32       71.40     94.91 o 
   7   7  20      920.39      862.78    115.73 o 
   0   8  20     1405.70     1399.62    165.47 o 
   1   8  20       29.17       41.68     75.89 o 
   2   8  20       11.69      -67.40     78.19 o 
   3   8  20       71.26       44.94     82.72 o 
   4   8  20      553.53      501.57     96.17 o 
   5   8  20     1372.72     1219.02    148.18 o 
   6   8  20      235.85      199.74     94.66 o 
   7   8  20       66.30       25.85    102.06 o 
   1   9  20     2352.58     2218.98    194.91 o 
   2   9  20       42.59      -21.05     83.88 o 
   3   9  20     2346.26     2189.65    150.34 o 
   4   9  20      167.54      101.59     90.23 o 
   5   9  20       92.50       55.40     93.74 o 
   6   9  20      228.61       93.97    103.40 o 
   0  10  20       34.22       32.00    147.03 o 
   1  10  20        6.65      -55.17     94.21 o 
   2  10  20     2784.11     2640.97    201.87 o 
   3  10  20      256.06      159.22     92.17 o 
   4  10  20      290.59      194.59    102.52 o 
   5  10  20      108.81       13.68    105.00 o 
   6  10  20      111.62        0.94    116.42 o 
   1  11  20        8.51       -9.53    110.31 o 
   2  11  20       56.40       47.00    101.33 o 
   3  11  20       36.26       13.21    102.98 o 
   4  11  20       92.19      110.45    106.73 o 
   5  11  20       32.65      -90.75    116.38 o 
   0  12  20      229.73       49.89    164.95 o 
   1  12  20        7.82      -82.30    115.33 o 
   2  12  20      100.17        0.50    117.28 o 
   3  12  20        1.63        2.24    119.79 o 
   4  12  20      131.40       63.77    112.28 o 
   1  13  20      849.09      784.19    131.15 o 
   2  13  20       98.41       23.14    124.22 o 
   1   1  21      115.62      139.24     50.14 o 
   2   1  21      184.62      137.72     51.00 o 
   3   1  21     1885.46     2025.76     94.21 o 
   4   1  21      505.03      515.03     78.71 o 
   5   1  21      493.79      644.84     95.60 o 
   6   1  21      386.19      441.06    101.19 o 
   7   1  21      265.09      379.04    106.87 o 
   8   1  21       12.15       22.24    110.69 o 
   0   2  21      690.10      662.51     82.60 o 
   1   2  21      683.05      650.52     54.87 o 
   2   2  21     2526.84     2455.75    121.73 o 
   3   2  21     1318.13     1341.27     81.45 o 
   4   2  21      266.19      295.29     72.37 o 
   5   2  21      464.97      509.32     85.86 o 
   6   2  21      225.38      204.34     97.62 o 
   7   2  21       76.25       95.28    104.65 o 
   8   2  21       25.05      -44.41    109.86 o 
   1   3  21    10632.59    10361.65    519.72 o 
   2   3  21        5.75       -0.47     59.49 o 
   3   3  21      431.77      457.74     64.76 o 
   4   3  21       30.25       38.07     65.09 o 
   5   3  21     3074.82     3028.59    181.03 o 
   6   3  21        1.83      -30.31     96.08 o 
   7   3  21        5.41      118.73    105.71 o 
   8   3  21      369.58      285.58    115.44 o 
   0   4  21      114.21       47.61     81.22 o 
   1   4  21     2014.06     2121.95     87.91 o 
   2   4  21      888.72      990.20     74.87 o 
   3   4  21       59.25       -7.59     67.82 o 
   4   4  21     2413.76     2255.96    143.57 o 
   5   4  21      123.11       86.61     72.68 o 
   6   4  21      789.83      867.99    107.35 o 
   7   4  21      123.43      147.22    107.39 o 
   8   4  21      527.10      567.42    119.68 o 
   1   5  21     6046.33     5791.61    357.09 o 
   2   5  21      125.83      150.44     71.21 o 
   3   5  21     1088.25      942.35    111.87 o 
   4   5  21      187.17      128.25     76.58 o 
   5   5  21     2118.08     2154.38    160.73 o 
   6   5  21      414.84      407.61     87.37 o 
   7   5  21      702.34      597.02    114.58 o 
   0   6  21      928.68     1008.05    128.32 o 
   1   6  21     1172.56     1237.33     87.54 o 
   2   6  21     2328.00     2265.11    180.14 o 
   3   6  21     1107.79     1083.99    118.59 o 
   4   6  21     1390.89     1525.66    167.39 o 
   5   6  21        5.09       58.82     84.77 o 
   6   6  21      195.53      179.41     90.68 o 
   7   6  21      786.90      876.09    108.22 o 
   1   7  21      709.35      631.66     80.11 o 
   2   7  21      283.91      246.38     79.37 o 
   3   7  21     1084.08     1213.24    102.30 o 
   4   7  21       48.96       54.28     85.28 o 
   5   7  21     5917.30     5510.75    486.69 o 
   6   7  21        8.41       41.65     98.17 o 
   7   7  21       25.84       52.68    108.82 o 
   0   8  21      359.60      329.90    139.99 o 
   1   8  21      629.11      643.85     94.10 o 
   2   8  21      303.14      253.38     84.87 o 
   3   8  21       20.04      -87.81     84.83 o 
   4   8  21      103.89      -31.46     94.95 o 
   5   8  21      258.81       87.26     98.47 o 
   6   8  21      136.89       50.67     95.38 o 
   1   9  21        1.58      -45.80     92.24 o 
   2   9  21      409.06      435.36     90.56 o 
   3   9  21     2608.68     2419.05    198.67 o 
   4   9  21      183.22       78.69     99.41 o 
   5   9  21      225.29      239.44     98.15 o 
   6   9  21        1.31      -83.24    104.99 o 
   0  10  21      873.30      912.98    210.31 o 
   1  10  21     1733.90     1691.09    209.57 o 
   2  10  21      513.92      487.32    105.29 o 
   3  10  21        0.05     -119.89     92.95 o 
   4  10  21        2.57      -35.89     95.68 o 
   5  10  21      135.08       68.44    101.27 o 
   1  11  21     1122.38      970.24    122.68 o 
   2  11  21        4.86        3.30    103.76 o 
   3  11  21     2799.64     3035.87    235.39 o 
   4  11  21       26.80      -37.20    101.02 o 
   0  12  21       73.08       38.60    166.52 o 
   1  12  21      191.51      218.21    123.06 o 
   2  12  21       23.58      -81.61    119.95 o 
   3  12  21       12.15      -46.73    112.97 o 
   1  13  21      249.05      317.31    129.68 o 
   0   0  22    16817.80    15519.17   2864.03 o 
   1   0  22      812.80      902.30     90.36 o 
   2   0  22     1763.90     1848.76    101.41 o 
   3   0  22      910.13      972.72    126.80 o 
   4   0  22       31.78      -63.90    117.97 o 
   5   0  22      986.69      844.20    144.41 o 
   6   0  22     3526.37     3298.56    306.46 o 
   7   0  22      233.59      157.55    154.65 o 
   8   0  22       16.23      138.12    166.64 o 
   1   1  22     4416.37     4286.12    254.17 o 
   2   1  22     1239.09     1253.96     76.98 o 
   3   1  22      474.01      531.97     68.59 o 
   4   1  22     4345.04     3954.94    208.64 o 
   5   1  22     1228.91     1196.52    107.49 o 
   6   1  22      107.19      144.86    102.86 o 
   7   1  22      777.40      834.50    118.13 o 
   8   1  22       51.79       77.39    114.95 o 
   0   2  22    13388.24    12794.44   1045.53 o 
   1   2  22       40.20       98.28     58.05 o 
   2   2  22      185.89      152.58     58.36 o 
   3   2  22     1491.43     1467.90    118.59 o 
   4   2  22     1366.19     1436.10     93.74 o 
   5   2  22      836.88      878.90    102.54 o 
   6   2  22     1175.89     1350.78    116.12 o 
   7   2  22        1.11      -54.81    106.47 o 
   8   2  22       39.87       -1.45    114.21 o 
   1   3  22      325.39      405.40     62.06 o 
   2   3  22     2400.70     2250.41    136.11 o 
   3   3  22     1310.03     1240.01    107.67 o 
   4   3  22     1278.54     1213.77     78.42 o 
   5   3  22        5.77       70.41     87.21 o 
   6   3  22      597.00      686.62    108.07 o 
   7   3  22      617.02      725.37    116.52 o 
   8   3  22      116.41      182.12    117.41 o 
   0   4  22     1803.03     1794.52    143.97 o 
   1   4  22      133.28       54.39     65.23 o 
   2   4  22      953.10      937.24     85.10 o 
   3   4  22      600.37      518.67     87.93 o 
   4   4  22       44.26       43.96     75.75 o 
   5   4  22       42.67      -26.00     78.99 o 
   6   4  22     1204.38     1163.07    113.61 o 
   7   4  22        2.51       92.51    109.42 o 
   1   5  22      120.84      155.85     67.94 o 
   2   5  22      555.01      581.08     79.30 o 
   3   5  22      234.74      312.97     79.32 o 
   4   5  22      455.12      442.02     83.17 o 
   5   5  22      820.01      905.45     95.32 o 
   6   5  22       41.69       28.32     86.92 o 
   7   5  22      371.96      443.76    115.61 o 
   0   6  22      242.56      276.65    109.18 o 
   1   6  22     1308.60     1293.57     86.42 o 
   2   6  22     1564.10     1802.94    131.70 o 
   3   6  22      440.47      432.53     83.90 o 
   4   6  22      493.39      399.93     91.01 o 
   5   6  22      677.25      548.59     93.04 o 
   6   6  22       16.23       15.40     98.82 o 
   7   6  22      246.00      175.13    115.46 o 
   1   7  22     3124.61     2957.51    171.74 o 
   2   7  22      240.56      187.48     83.43 o 
   3   7  22     1215.88     1230.32    129.71 o 
   4   7  22       29.89      -28.98     87.40 o 
   5   7  22      425.77      353.98     94.45 o 
   6   7  22       18.84       19.65     95.48 o 
   0   8  22     2367.83     2246.76    302.67 o 
   1   8  22      917.20      904.17     99.86 o 
   2   8  22      457.10      499.76     89.72 o 
   3   8  22       34.95      -16.96     88.05 o 
   4   8  22     1077.80      972.54    122.23 o 
   5   8  22       54.95        1.86    101.40 o 
   6   8  22       12.47     -129.87     97.31 o 
   1   9  22     1248.06     1363.77    109.10 o 
   2   9  22       20.33      -79.76     97.63 o 
   3   9  22      858.71      773.74    100.11 o 
   4   9  22       43.90        7.19     96.72 o 
   5   9  22      203.55      176.99    100.16 o 
   0  10  22      935.05      812.62    170.45 o 
   1  10  22      181.79      201.45    114.31 o 
   2  10  22      965.52      978.68    113.05 o 
   3  10  22        4.29      -43.18     96.77 o 
   4  10  22      315.37      317.05    102.57 o 
   5  10  22      170.05      171.98    105.32 o 
   1  11  22        7.83       -5.84    117.08 o 
   2  11  22       75.58      111.37    108.16 o 
   3  11  22        9.60        7.33    111.68 o 
   4  11  22       61.91       18.50    104.83 o 
   0  12  22      289.47      394.55    183.40 o 
   1  12  22       72.91      -43.91    124.09 o 
   2  12  22      166.49      158.61    125.58 o 
   1   1  23       54.13       48.09     60.12 o 
   2   1  23      763.35      943.10     69.70 o 
   3   1  23      632.05      760.75     74.66 o 
   4   1  23      453.61      501.19     86.86 o 
   5   1  23      255.47      285.55     99.94 o 
   6   1  23        7.60        4.36    104.04 o 
   7   1  23      674.68      692.93    120.53 o 
   0   2  23       47.25      159.66     86.79 o 
   1   2  23       14.95       48.24     61.24 o 
   2   2  23       26.17       52.63     66.10 o 
   3   2  23      123.03      119.08     75.00 o 
   4   2  23      733.85      664.12     90.27 o 
   5   2  23       45.25       82.71     98.44 o 
   6   2  23      456.58      404.02    109.10 o 
   7   2  23      374.22      334.31    117.26 o 
   1   3  23     1101.24     1160.47     79.38 o 
   2   3  23      504.93      414.39     80.52 o 
   3   3  23     3442.89     3221.47    237.72 o 
   4   3  23       12.23      -61.84     79.12 o 
   5   3  23     1407.22     1473.30    110.99 o 
   6   3  23      721.24      753.58    114.72 o 
   7   3  23       10.44       48.49    112.08 o 
   0   4  23     3441.08     3454.78    264.16 o 
   1   4  23     2363.55     2299.68    142.09 o 
   2   4  23     3778.39     3586.27    261.24 o 
   3   4  23       10.45      -22.56     76.00 o 
   4   4  23      414.78      365.38     82.99 o 
   5   4  23        7.95       -7.05    101.68 o 
   6   4  23      221.75      260.29    108.70 o 
   7   4  23      457.73      390.78    118.06 o 
   1   5  23      656.90      585.72     74.93 o 
   2   5  23       12.03      -15.60     77.49 o 
   3   5  23     8361.29     7314.88    628.76 o 
   4   5  23        3.47        0.66     82.55 o 
   5   5  23      135.98      119.56     88.55 o 
   6   5  23      571.44      578.35    117.44 o 
   7   5  23     1120.13     1085.04    127.09 o 
   0   6  23      329.49      441.12    117.30 o 
   1   6  23     1439.03     1557.39    101.07 o 
   2   6  23     2358.37     2070.88    144.10 o 
   3   6  23      145.45       93.46     84.78 o 
   4   6  23      660.27      539.87    102.38 o 
   5   6  23      160.30       50.21     91.55 o 
   6   6  23      676.12      609.95    108.40 o 
   1   7  23        8.96       44.53     90.94 o 
   2   7  23       12.39       13.96     84.61 o 
   3   7  23      362.45      332.43     90.85 o 
   4   7  23        8.13     -128.25     90.02 o 
   5   7  23        6.13     -139.64     93.10 o 
   6   7  23        2.99      -59.25    104.44 o 
   0   8  23       47.30      -58.22    145.80 o 
   1   8  23      831.25      812.85    102.46 o 
   2   8  23      192.89      259.56     91.66 o 
   3   8  23      532.25      511.68     96.66 o 
   4   8  23       33.46      -59.48     96.03 o 
   5   8  23      135.08       77.68    106.86 o 
   1   9  23     1741.88     1713.04    149.85 o 
   2   9  23      177.07      183.39    104.44 o 
   3   9  23      444.31      453.50    109.47 o 
   4   9  23      269.97      234.78    101.85 o 
   5   9  23     1016.27     1034.17    144.13 o 
   0  10  23      684.17      590.93    169.82 o 
   1  10  23      189.77      230.67    117.56 o 
   2  10  23        8.13      -71.93    106.76 o 
   3  10  23        3.15      -36.07    109.46 o 
   4  10  23      510.37      560.12    108.74 o 
   1  11  23      563.99      487.75    127.26 o 
   2  11  23       60.39      -61.32    123.70 o 
   3  11  23      155.07      137.91    115.98 o 
   0  12  23      901.78      921.28    247.86 o 
   1  12  23      312.72      323.52    132.16 o 
   0   0  24      404.10      384.65    156.09 o 
   1   0  24       49.47       36.95     90.82 o 
   2   0  24     5700.76     5565.67    375.51 o 
   3   0  24       68.24      138.85    110.41 o 
   4   0  24     2544.12     2561.63    177.39 o 
   5   0  24      551.72      496.52    148.61 o 
   6   0  24       13.50       45.26    153.94 o 
   7   0  24      178.11      220.62    166.39 o 
   1   1  24     3367.62     3237.43    133.64 o 
   2   1  24      382.31      527.92     74.69 o 
   3   1  24      365.34      364.70     80.34 o 
   4   1  24      724.23      761.84     93.93 o 
   5   1  24     2820.09     2819.11    132.54 o 
   6   1  24      467.28      578.54    114.02 o 
   7   1  24      209.43      291.51    118.65 o 
   0   2  24      407.60      451.58     96.90 o 
   1   2  24     2828.44     2621.25    113.98 o 
   2   2  24     5322.39     5422.27    223.83 o 
   3   2  24      745.84      857.68     93.56 o 
   4   2  24     1430.97     1336.84    100.03 o 
   5   2  24       56.71      -29.43    100.93 o 
   6   2  24        0.79       77.64    109.26 o 
   7   2  24        0.25      -79.06    117.15 o 
   1   3  24      634.09      595.57     75.60 o 
   2   3  24     2378.22     2180.33    134.21 o 
   3   3  24       37.05      -34.69     86.89 o 
   4   3  24      496.42      449.28    103.58 o 
   5   3  24       57.88       61.10    104.11 o 
   6   3  24      221.10      248.83    112.63 o 
   7   3  24      167.30      163.90    119.15 o 
   0   4  24      707.84      816.11    103.30 o 
   1   4  24        5.98      -20.59     71.70 o 
   2   4  24      397.94      415.20     82.51 o 
   3   4  24        0.42     -109.08     79.34 o 
   4   4  24      148.29      128.55     85.09 o 
   5   4  24       12.94       72.89    106.69 o 
   6   4  24       13.39       71.42    125.22 o 
   7   4  24      109.78       81.21    118.22 o 
   1   5  24      678.35      764.21     80.89 o 
   2   5  24      346.86      302.83     84.51 o 
   3   5  24     1190.06     1136.48    106.89 o 
   4   5  24     1524.98     1444.94    131.58 o 
   5   5  24       48.49       -9.40    109.54 o 
   6   5  24      175.62      283.07    132.33 o 
   0   6  24     1790.30     1879.04    209.36 o 
   1   6  24      441.99      480.90     87.42 o 
   2   6  24      832.05      821.81     91.73 o 
   3   6  24      132.66      154.86     89.04 o 
   4   6  24        2.93     -132.13     88.09 o 
   5   6  24        2.12      -28.09     93.42 o 
   6   6  24      831.17      964.82    128.59 o 
   1   7  24      984.99      917.68    102.73 o 
   2   7  24      126.73       92.53     89.53 o 
   3   7  24     1564.99     1637.49    146.30 o 
   4   7  24       26.86      -88.42     94.03 o 
   5   7  24       41.95      -48.31     97.14 o 
   0   8  24     1307.00     1276.30    169.86 o 
   1   8  24       10.63      -19.13     99.30 o 
   2   8  24     1188.74     1211.25    114.31 o 
   3   8  24      692.84      636.34    101.36 o 
   4   8  24      926.10      978.32    114.97 o 
   5   8  24       86.14       20.16    109.27 o 
   1   9  24      157.47      224.43    116.30 o 
   2   9  24        5.85      -14.27    106.10 o 
   3   9  24      648.83      625.09    114.63 o 
   4   9  24        0.31        5.64    102.90 o 
   0  10  24      284.78      256.23    170.08 o 
   1  10  24       77.21       58.40    121.34 o 
   2  10  24      369.87      480.12    116.08 o 
   3  10  24      310.17      267.64    116.49 o 
   1  11  24      100.12      107.09    127.78 o 
   2  11  24      130.53       12.71    129.65 o 
   1   1  25      383.93      415.31     76.96 o 
   2   1  25      823.65      885.02     87.76 o 
   3   1  25      297.59      430.06     92.12 o 
   4   1  25      154.72      168.78    100.62 o 
   5   1  25        3.18        1.24    104.82 o 
   6   1  25        3.45      -28.45    111.77 o 
   7   1  25       95.57      117.30    121.37 o 
   0   2  25     3335.17     3212.29    290.82 o 
   1   2  25       24.57       19.32     68.17 o 
   2   2  25      120.46      204.59     82.38 o 
   3   2  25       50.99       22.08     89.64 o 
   4   2  25      402.46      409.60    106.70 o 
   5   2  25      133.53      122.07    107.76 o 
   6   2  25      463.34      435.55    116.51 o 
   1   3  25     1502.89     1596.20    109.21 o 
   2   3  25      479.75      401.47     84.10 o 
   3   3  25       68.50      105.99     93.34 o 
   4   3  25      345.95      304.29    106.61 o 
   5   3  25     2010.09     1917.35    142.56 o 
   6   3  25        8.13        1.20    113.40 o 
   0   4  25     4181.23     4076.18    334.79 o 
   1   4  25      128.24      167.02     77.79 o 
   2   4  25     1137.89     1184.26    100.34 o 
   3   4  25      303.89      198.37     86.39 o 
   4   4  25     2234.42     2358.30    158.57 o 
   5   4  25      631.58      554.32    117.15 o 
   6   4  25     1409.22     1507.77    146.82 o 
   1   5  25     1445.01     1453.48    106.79 o 
   2   5  25       22.69        5.47     84.91 o 
   3   5  25       19.49      -45.34     86.85 o 
   4   5  25     1368.63     1358.24    150.22 o 
   5   5  25      316.39      201.86    116.52 o 
   6   5  25      192.85      248.76    135.22 o 
   0   6  25     5045.80     4640.92    540.68 o 
   1   6  25      271.24      210.37     96.79 o 
   2   6  25     1122.55     1157.95     98.34 o 
   3   6  25      133.55       84.56     91.80 o 
   4   6  25      494.99      333.34    110.67 o 
   5   6  25      253.56      116.19    105.38 o 
   1   7  25      483.91      438.07    103.16 o 
   2   7  25      862.03      714.93     98.04 o 
   3   7  25      181.19      213.03     96.40 o 
   4   7  25        7.74      -93.52     97.04 o 
   5   7  25      110.48       64.22    101.50 o 
   0   8  25      995.55      912.99    224.53 o 
   1   8  25      595.01      557.87    108.21 o 
   2   8  25      522.06      530.57    109.55 o 
   3   8  25       10.55       92.85    100.21 o 
   4   8  25      101.50       62.65    102.97 o 
   1   9  25      356.50      382.29    122.38 o 
   2   9  25       77.51       11.95    109.84 o 
   3   9  25      731.46      751.16    119.37 o 
   0  10  25      242.00      286.91    180.39 o 
   1  10  25      536.01      524.92    129.94 o 
   2  10  25      877.21     1014.76    135.40 o 
   0   0  26     6525.00     6946.92    606.98 o 
   1   0  26     1999.07     2174.68    143.74 o 
   2   0  26       75.72       68.32    141.52 o 
   3   0  26      631.10      710.63    131.09 o 
   4   0  26     2095.71     2076.42    176.77 o 
   5   0  26       88.86        5.55    152.77 o 
   6   0  26     1959.11     1975.80    191.54 o 
   1   1  26      400.57      483.72     81.51 o 
   2   1  26       72.64       78.68     84.72 o 
   3   1  26     5087.02     4545.81    243.02 o 
   4   1  26     1117.91     1107.94    115.56 o 
   5   1  26       95.57      144.28    109.63 o 
   6   1  26      328.92      298.15    119.05 o 
   0   2  26     2323.58     2534.11    167.50 o 
   1   2  26      411.43      360.14     86.75 o 
   2   2  26     1693.00     1695.69     98.94 o 
   3   2  26        9.35      -52.05    102.27 o 
   4   2  26       61.52       90.52    106.89 o 
   5   2  26      448.87      464.52    129.42 o 
   6   2  26      397.87      375.57    120.75 o 
   1   3  26      502.17      472.06     82.12 o 
   2   3  26      141.34       87.54     95.06 o 
   3   3  26      354.21      461.25    100.49 o 
   4   3  26       34.61       37.57    107.92 o 
   5   3  26       62.01      157.22    127.81 o 
   6   3  26       30.73      205.57    134.18 o 
   0   4  26      870.11     1042.25    132.95 o 
   1   4  26     1528.31     1592.22    102.70 o 
   2   4  26        3.30       25.11     86.50 o 
   3   4  26      254.16      244.27     99.55 o 
   4   4  26       22.86      -28.23    109.41 o 
   5   4  26        3.45      -24.70    115.08 o 
   1   5  26      899.46      848.15     95.14 o 
   2   5  26       12.82       -7.31     88.43 o 
   3   5  26        4.86      -10.37     90.79 o 
   4   5  26       10.03      -34.44    105.36 o 
   5   5  26      536.93      498.85    122.80 o 
   0   6  26     1275.74     1405.43    167.56 o 
   1   6  26      100.86       31.36     98.79 o 
   2   6  26      425.81      417.03     95.89 o 
   3   6  26        9.88      -68.52     93.83 o 
   4   6  26      492.38      440.54    101.39 o 
   5   6  26      129.76      234.05    124.29 o 
   1   7  26      159.28      133.07    103.01 o 
   2   7  26      752.75      756.63    111.11 o 
   3   7  26       36.52      -32.65     97.61 o 
   4   7  26       87.72      -31.01    100.52 o 
   0   8  26      380.08      415.32    170.30 o 
   1   8  26       77.34       62.15    116.94 o 
   2   8  26     1516.44     1453.88    126.51 o 
   3   8  26       51.42       22.10    102.48 o 
   1   9  26      153.92       75.66    123.61 o 
   2   9  26        8.31       67.61    114.88 o 
   0  10  26     1382.81     1436.08    199.93 o 
   1   1  27        1.95        8.22     88.25 o 
   2   1  27       28.64       94.06     88.58 o 
   3   1  27      158.20      124.44    108.07 o 
   4   1  27      161.60      264.11    123.13 o 
   5   1  27      147.71      151.88    114.18 o 
   0   2  27      456.26      619.00    132.59 o 
   1   2  27      272.06      259.69     89.58 o 
   2   2  27     3222.97     3056.46    173.07 o 
   3   2  27      145.66      182.11    109.52 o 
   4   2  27      712.37      893.03    132.44 o 
   5   2  27       57.87       41.37    127.77 o 
   1   3  27      763.43      794.24     95.49 o 
   2   3  27       55.71      112.02     99.02 o 
   3   3  27      580.74      668.85    106.57 o 
   4   3  27      462.88      555.56    118.03 o 
   5   3  27       74.96       91.15    131.16 o 
   0   4  27     1021.50      991.90    137.42 o 
   1   4  27        0.70      -47.18     89.08 o 
   2   4  27     3188.65     3148.34    155.89 o 
   3   4  27       57.37       98.28    103.74 o 
   4   4  27      734.92      605.72    120.55 o 
   5   4  27       36.93       66.42    133.21 o 
   1   5  27      211.70      184.97    101.21 o 
   2   5  27       67.38       66.45     93.40 o 
   3   5  27      396.70      533.44    108.89 o 
   4   5  27       14.15        8.98    118.27 o 
   0   6  27      130.61      185.70    159.84 o 
   1   6  27        9.08      -78.34    101.32 o 
   2   6  27     2455.69     2731.41    201.49 o 
   3   6  27       59.38     -142.67     96.40 o 
   4   6  27      941.84     1057.73    122.44 o 
   1   7  27      159.38      140.62    106.86 o 
   2   7  27     1251.60     1033.33    116.74 o 
   3   7  27       26.97      -47.06    101.07 o 
   0   8  27      385.28      343.46    178.43 o 
   1   8  27        4.58      -93.06    121.37 o 
   2   8  27      123.54      133.78    113.73 o 
   0   0  28     5753.45     5994.19    275.61 o 
   1   0  28     1428.03     1615.16    150.68 o 
   2   0  28      852.75     1136.42    171.97 o 
   3   0  28      200.12      272.99    203.89 o 
   4   0  28     2254.73     2510.72    249.00 o 
   5   0  28      138.12      152.83    166.25 o 
   1   1  28     1151.95     1240.38    111.60 o 
   2   1  28      156.30       46.19    110.53 o 
   3   1  28      225.10      190.61    112.38 o 
   4   1  28       80.03      122.90    127.28 o 
   5   1  28      521.99      459.06    135.46 o 
   0   2  28      508.58      514.09    137.71 o 
   1   2  28      522.66      656.68    107.07 o 
   2   2  28     1273.41     1366.90    112.71 o 
   3   2  28      260.93      289.11    116.26 o 
   4   2  28      783.21      901.24    136.98 o 
   5   2  28      381.63      404.36    138.12 o 
   1   3  28       55.75       34.96     93.78 o 
   2   3  28        1.95       20.45    101.95 o 
   3   3  28     1217.84     1343.17    126.21 o 
   4   3  28      163.70      175.34    118.90 o 
   0   4  28      498.07      439.69    137.67 o 
   1   4  28      450.37      453.65     97.22 o 
   2   4  28      123.54      153.40    104.11 o 
   3   4  28       22.27      -63.43    105.78 o 
   4   4  28       79.89      165.08    119.75 o 
   1   5  28       28.26       51.10    104.14 o 
   2   5  28       81.03       71.73     96.67 o 
   3   5  28      759.12      823.38    116.37 o 
   4   5  28       42.70      132.61    123.41 o 
   0   6  28     1218.38     1062.55    179.56 o 
   1   6  28      300.43      221.73    108.38 o 
   2   6  28      138.28      157.92    109.02 o 
   3   6  28       16.17       -4.24    101.28 o 
   1   7  28        4.86       -8.61    110.09 o 
   2   7  28      130.01       74.46    112.14 o 
   0   8  28      901.47      869.18    274.68 o 
   1   1  29      313.88      319.55    106.91 o 
   2   1  29       24.18      -86.00    114.72 o 
   3   1  29       27.84       70.08    130.35 o 
   4   1  29      301.00      361.94    136.27 o 
   0   2  29     2585.83     2980.95    205.65 o 
   1   2  29        0.39      102.87    105.69 o 
   2   2  29     1314.16     1274.56    142.15 o 
   3   2  29      110.27       43.56    117.36 o 
   4   2  29      371.39      482.13    137.34 o 
   1   3  29        7.05      -79.12     96.67 o 
   2   3  29        0.62        5.74    105.13 o 
   3   3  29      670.60      661.11    124.47 o 
   4   3  29      158.26      202.61    135.93 o 
   0   4  29     3807.49     3808.24    466.85 o 
   1   4  29       69.64       90.88    115.91 o 
   2   4  29      583.13      588.27    114.10 o 
   3   4  29       21.53      -33.44    118.46 o 
   1   5  29        0.40      -60.72    106.66 o 
   2   5  29      163.43      167.06    111.56 o 
   3   5  29       50.78       65.75    113.24 o 
   0   6  29     1141.77     1130.23    258.09 o 
   1   6  29       13.64     -129.10    109.34 o 
   2   6  29       25.36      -77.96    110.08 o 
   0   0  30      809.07     1020.73    218.42 o 
   1   0  30      227.93      244.48    170.92 o 
   2   0  30     2459.28     2467.08    202.73 o 
   3   0  30      127.63      257.03    220.15 o 
   1   1  30       97.99      153.08    110.77 o 
   2   1  30      166.44      195.00    136.15 o 
   3   1  30      460.63      698.86    163.38 o 
   0   2  30       37.34      208.52    170.32 o 
   1   2  30      703.99      917.53    118.92 o 
   2   2  30     2671.87     2998.22    164.09 o 
   3   2  30      157.54      337.03    140.11 o 
   1   3  30       15.94      -32.37    120.37 o 
   2   3  30       25.82       95.08    110.55 o 
   0   4  30        8.18       81.10    173.59 o 
   1   4  30       48.28       29.93    120.68 o 
   2   4  30       14.34       89.68    112.76 o 
   1   5  30      152.77       71.31    123.60 o 
   1   1  31        9.15       85.04    123.03 o 
   0   2  31     1084.32     1208.90    190.87 o 
   1   2  31        1.28       -7.71    113.71 o 
                                                 
